# Supplementary material for: Multi‐omics and low‐input proteomics profiling reveals dynamic regulation driving pluripotency initiation in early mouse embryos
Source: FEBS Open Bio. 2026 Jan 3;16(6):1102–14. doi: 10.1002/2211-5463.70184 (PMC13238635; doi:10.1002/2211-5463.70184)
Supplement: Supplementary file 1 — Table S1. List of ctrl and biopsied embryos diameters. [file FEB4-16-1102-s003.xlsx]

## Sheet: Table S1
exprienment	diameter
2C-Biopsy	67.9367
2C-Biopsy	76.8939
2C-Biopsy	88.45
2C-Biopsy	68.8462
2C-Biopsy	83.2038
2C-Biopsy	77.3077
2C-Biopsy	82.6038
2C-Biopsy	76.3731
4C-biopsy	82.9069
4C-biopsy	78.4507
4C-biopsy	54.4749
4C-biopsy	56.1453
4C-biopsy	89.7896
4C-biopsy	77.4972
4C-biopsy	83.0503
4C-biopsy	76.9646
4C-biopsy	81.4115
4C-biopsy	70.4711
4C-biopsy	61.4525
4C-biopsy	71.4041
4C-biopsy	79.0056
8C-biopsy	71.6648
8C-biopsy	79.1955
8C-biopsy	72.6592
8C-biopsy	102.89
8C-biopsy	82.4469
8C-biopsy	75.9292
8C-biopsy	94.419
8C-biopsy	70.4711
8C-biopsy	47.0466
8C-biopsy	59.7318
8C-biopsy	54.9758
8C-biopsy	74.676
8C-biopsy	74.5587
8C-biopsy	89.8454
8C-biopsy	69.9553
8C-biopsy	66.1862
8C-biopsy	62.8194
8C-biopsy	70.7095
8C-biopsy	66.1117
8C-biopsy	60.7058
8C-biopsy	71.0968
8C-biopsy	68.1937
8C-biopsy	65.959
8C-biopsy	61.0559
8C-biopsy	77.1676
8C-biopsy	78.1806
8C-biopsy	75.8454
Ctrl	77.1676
Ctrl	75.1601
Ctrl	97.1806
Ctrl	108.523
Ctrl	97.9479
Ctrl	86.4972
Ctrl	84.4004
Ctrl	105.367
Ctrl	74.9944
Ctrl	78.0298
Ctrl	94.9721
Ctrl	85.8473
Ctrl	85.0484
Ctrl	92.0074
Ctrl	88.3538
Ctrl	90.1155
Ctrl	107.896
Ctrl	94.9721
Ctrl	103.881
Ctrl	115.65
Ctrl	116.154
Ctrl	90.9115
Ctrl	88.1769
Ctrl	105.45
Ctrl	101.688
Ctrl	114.231
Ctrl	100.082
Ctrl	89.8305
Ctrl	88.7486
