# Supplementary material for: Multi‐omics and low‐input proteomics profiling reveals dynamic regulation driving pluripotency initiation in early mouse embryos
Source: FEBS Open Bio. 2026 Jan 3;16(6):1102–14. doi: 10.1002/2211-5463.70184 (PMC13238635; doi:10.1002/2211-5463.70184)
Supplement: Supplementary file 2 — Table S2. List of proteins in each cluster. [file FEB4-16-1102-s001.xlsx]

## Sheet: Table S2
	gene	8C	16C	32C	64C	cluster	membership
1	Abcf1	-1.35946	0.122597	0.187213	1.04966	1	0.456508
2	Acaa2	-1.19273	0.0947671	-0.145871	1.24384	1	0.416998
3	Acadm	-1.11426	-0.0772265	-0.126282	1.31777	1	0.445786
4	Acads	-1.06662	-0.311399	0.0503014	1.32772	1	0.658887
5	Acin1	-1.1062	-0.470066	0.392505	1.18376	1	0.705353
6	Actn1	-1.12933	-0.532023	0.655275	1.00607	1	0.50759
7	Agps	-0.842331	-0.842331	0.557799	1.12686	1	0.473514
8	Alpg	-0.966571	-0.501193	0.126682	1.34108	1	0.724559
9	Anp32a	-0.895038	-0.704312	0.3393	1.26005	1	0.603638
10	Anp32e	-1.16954	-0.387742	0.411728	1.14556	1	0.664865
11	Ap1g1	-0.821853	-0.849218	0.513706	1.15736	1	0.480552
12	Ap2a2	-0.967617	-0.757746	0.839254	0.886109	1	0.382311
13	Ap2s1	-0.709309	-0.78645	0.131548	1.36421	1	0.454454
14	Ap3b1	-1.24252	-0.239204	0.352811	1.12891	1	0.617422
15	Api5	-1.09301	-0.346299	0.149745	1.28957	1	0.763265
16	Arfgap2	-0.922282	-0.638266	0.268241	1.29231	1	0.663353
17	Arhgap1	-1.20707	-0.325948	0.404792	1.12822	1	0.639438
18	Arpc3	-0.955522	-0.770438	0.818636	0.907324	1	0.390235
19	Arpc4	-0.553346	-0.999261	0.281333	1.27127	1	0.394194
20	Atad3	-1.17281	-0.303717	0.268044	1.20848	1	0.710324
21	Atosa	-1.37091	0.579312	-0.089838	0.881436	1	0.337516
22	Atp5f1b	-0.810195	-0.909203	0.72047	0.998928	1	0.396587
23	Atp5f1d	-1.10182	-0.142375	-0.0820691	1.32627	1	0.483762
24	Atp5f1e	-1.3202	0.111818	0.0970087	1.11137	1	0.460847
25	Atp5me	-0.654625	-0.853753	0.160486	1.34789	1	0.430718
26	Atp5mf	-0.831616	-0.842461	0.522868	1.15121	1	0.482143
27	Atp5pb	-1.06053	-0.559406	0.456231	1.1637	1	0.645619
28	Atp5pd	-0.947818	-0.561346	0.185484	1.32368	1	0.717233
29	Atp5pf	-1.37195	-0.109942	0.679014	0.802876	1	0.412047
30	Atp6v0c	-0.908708	-0.636079	0.235518	1.30927	1	0.655411
31	Atp6v1d	-1.35578	0.906452	-0.121215	0.570542	1	0.283506
32	Atxn10	-0.803056	-0.632924	0.0384717	1.39751	1	0.476808
33	Atxn2l	-1.00778	-0.341576	-0.0171691	1.36653	1	0.568107
34	Bag6	-0.873486	-0.568628	0.0600591	1.38206	1	0.55908
35	Banf1	-1.29916	0.316109	-0.112237	1.09529	1	0.384824
36	Bcap31	-0.857288	-0.531735	-0.0187991	1.40782	1	0.465703
37	Bcat1	-1.36915	-0.00180326	0.380784	0.990168	1	0.478522
38	Bsg	-0.992078	-0.424069	0.0626245	1.35352	1	0.680664
39	Bub3	-1.08804	-0.205227	-0.0381256	1.33139	1	0.532503
40	Bysl	-1.01196	-0.6797	0.641994	1.04966	1	0.498749
41	Bzw2	-1.12153	-0.56518	0.831954	0.854753	1	0.402703
42	Cacybp	-1.00758	-0.533445	0.264144	1.27689	1	0.772492
43	Calcoco2	-1.26534	-0.307507	0.602821	0.970029	1	0.50432
44	Cap1	-0.668348	-0.833676	0.146754	1.35527	1	0.435245
45	Cbr1	-1.45755	0.204343	0.782367	0.470841	1	0.311222
46	Ccdc124	-1.15108	-0.168763	0.0372081	1.28263	1	0.576451
47	Ccs	-1.01065	-0.540128	0.283256	1.26752	1	0.762636
48	Cct2	-1.43156	0.334751	0.204121	0.892692	1	0.38749
49	Cct4	-1.33549	0.170681	0.077949	1.08686	1	0.439423
50	Cct5	-1.32302	0.310481	-0.0596864	1.07222	1	0.391547
51	Cd63	-0.860562	-0.587749	0.066439	1.38187	1	0.550025
52	Cdc5l	-1.02268	-0.462474	0.178046	1.30711	1	0.807
53	Cdca8	-1.10825	-0.314084	0.135998	1.28633	1	0.731389
54	Cdh1	-0.903906	-0.674192	0.29751	1.28059	1	0.630139
55	Cdk1	-1.14902	-0.430211	0.437717	1.14152	1	0.658152
56	Cdv3	-1.33104	0.115155	0.120148	1.09574	1	0.460429
57	Cers2	-0.846877	-0.846877	0.590757	1.103	1	0.461965
58	Cfdp1	-1.40769	-0.0179774	0.682526	0.743138	1	0.387572
59	Chchd3	-1.08355	-0.373098	0.168938	1.28771	1	0.789862
60	Chchd6	-1.23416	-0.173942	0.226958	1.18114	1	0.614141
61	Ckm	-1.19018	0.138589	-0.185313	1.2369	1	0.39887
62	Cluh	-0.697481	-0.785857	0.110874	1.37246	1	0.442254
63	Cnbp	-1.39019	-0.0676324	0.719048	0.73877	1	0.386168
64	Cndp2	-1.24033	-0.308428	0.485291	1.06346	1	0.576585
65	Copg1	-1.44229	0.368085	0.215111	0.859093	1	0.377887
66	Cox5a	-1.1296	-0.171839	-0.000285225	1.30172	1	0.553983
67	Cox7a2	-1.06446	-0.639268	0.910657	0.793072	1	0.357778
68	Crip2	-1.12675	-0.334397	0.205628	1.25552	1	0.760141
69	Cs	-0.530703	-0.984611	0.209566	1.30575	1	0.385541
70	Cstb	-0.84485	-0.873429	0.705664	1.01261	1	0.413272
71	Cth	-1.05779	-0.593041	0.53666	1.11417	1	0.581778
72	Ctnnb1	-0.80071	-0.619236	0.0145281	1.40542	1	0.456721
73	Ctnnd1	-0.793463	-0.787594	0.290407	1.29065	1	0.524735
74	Ctsc	-0.750302	-0.750449	0.138924	1.36183	1	0.483198
75	Ctsd	-0.80471	-0.637397	0.0478775	1.39423	1	0.484681
76	Cttn	-0.978591	-0.744544	0.820229	0.902906	1	0.393782
77	Cul5	-1.10325	-0.396884	0.250008	1.25013	1	0.795179
78	Cxadr	-1.15667	-0.457832	0.534127	1.08038	1	0.586942
79	Cyc1	-0.979894	-0.742358	0.808034	0.914218	1	0.400201
80	Dars1	-1.16737	-0.30539	0.257072	1.21569	1	0.716846
81	Ddah1	-1.15771	-0.370727	0.343381	1.18506	1	0.711652
82	Ddx1	-1.25289	0.00735035	0.0506958	1.19484	1	0.496989
83	Ddx17	-0.900847	-0.561628	0.0973487	1.36513	1	0.61911
84	Ddx27	-0.537353	-1.12363	0.644355	1.01662	1	0.340578
85	Ddx39a	-1.11478	-0.519861	0.542576	1.09207	1	0.585174
86	Ddx46	-0.786266	-0.786266	0.272873	1.29966	1	0.520984
87	Ddx47	-1.20001	-0.279911	0.300332	1.17959	1	0.674214
88	Ddx5	-1.05877	-0.398033	0.154183	1.30262	1	0.795328
89	Ddx51	-0.933578	-0.587114	0.200222	1.32047	1	0.695754
90	Dek	-0.263588	-1.28984	0.603151	0.950281	1	0.289353
91	Dhfr	-1.40166	0.315477	0.127204	0.958979	1	0.396465
92	Dhrs7b	-0.659845	-0.937451	0.345817	1.25148	1	0.435196
93	Dkc1	-1.18069	-0.148151	0.0723431	1.2565	1	0.58113
94	Dlat	-1.09209	-0.600431	0.761031	0.931485	1	0.441576
95	Dld	-0.89753	-0.791251	0.577583	1.1112	1	0.490635
96	Dmgdh	-1.05428	-0.574424	0.473615	1.15509	1	0.629399
97	Dnaja1	-1.07487	-0.506361	0.379465	1.20177	1	0.716164
98	Dnajb6	-1.43928	0.134483	0.480416	0.824378	1	0.40493
99	Dnajc9	-1.05512	-0.625164	0.634928	1.04535	1	0.513586
100	Dnpep	-0.498046	-1.02979	0.251881	1.27595	1	0.37587
101	Dpf2	-0.991909	-0.729612	0.892097	0.829425	1	0.359767
102	Dppa3	-1.47982	0.315426	0.710111	0.454285	1	0.308838
103	Drg1	-0.952909	-0.650307	0.363478	1.23974	1	0.64727
104	Drg2	-0.436065	-1.09078	0.286768	1.24008	1	0.357331
105	Eci1	-1.29383	-0.270902	0.663171	0.901562	1	0.461226
106	Edc4	-1.12803	-0.249745	0.0905478	1.28723	1	0.657258
107	Edf1	-1.11144	-0.225349	0.0279123	1.30887	1	0.598608
108	Eef1a1	-1.24533	0.244434	-0.166083	1.16697	1	0.389084
109	Eef1d	-1.18917	-0.358297	0.413073	1.1344	1	0.650224
110	Eef2	-1.02334	-0.490826	0.225328	1.28884	1	0.807002
111	Ehd1	-0.849558	-0.563746	0.0132086	1.4001	1	0.493456
112	Eif2a	-1.10482	-0.457144	0.362334	1.19963	1	0.730383
113	Eif2b2	-1.11234	-0.567253	0.963105	0.716487	1	0.332496
114	Eif2b5	-1.16331	-0.0711439	-0.0459908	1.28044	1	0.492427
115	Eif2s1	-1.16063	-0.113704	-0.00627284	1.28061	1	0.527608
116	Eif2s3x	-1.2357	-0.213922	0.290893	1.15873	1	0.627043
117	Eif3b	-0.905424	-0.601768	0.169529	1.33766	1	0.653979
118	Eif3c	-0.989962	-0.621991	0.397377	1.21458	1	0.655345
119	Eif3d	-1.00675	-0.676064	0.603226	1.07959	1	0.52095
120	Eif3g	-0.953629	-0.582698	0.233886	1.30244	1	0.717941
121	Eif3h	-1.01512	-0.541056	0.295421	1.26076	1	0.757776
122	Eif3i	-1.05357	-0.499983	0.311342	1.24221	1	0.770392
123	Eif3l	-0.926539	-0.6695	0.339967	1.25607	1	0.634956
124	Eif3m	-0.839439	-0.587335	0.0305476	1.39623	1	0.500611
125	Eif4a1	-1.05778	-0.268129	-0.0190248	1.34493	1	0.564583
126	Eif4a2	-1.0084	-0.572737	0.340511	1.24063	1	0.715428
127	Eif4a3	-1.12332	-0.28826	0.131869	1.27971	1	0.707983
128	Eif4b	-1.16429	-0.465927	0.593139	1.03708	1	0.545395
129	Eif4g1	-1.03445	-0.388343	0.0921543	1.33064	1	0.731116
130	Eif4h	-1.09163	-0.321784	0.112608	1.30081	1	0.723531
131	Eif5a	-1.24095	-0.380533	0.828423	0.793062	1	0.394299
132	Eif5b	-1.24979	0.864055	-0.362576	0.748312	1	0.286248
133	Eif6	-1.45591	0.157087	0.727413	0.571413	1	0.334889
134	Eloa	-0.317282	-1.27059	0.683808	0.904066	1	0.286827
135	Erh	-0.851678	-0.588317	0.0522641	1.38773	1	0.530053
136	Etf1	-0.811384	-0.909998	0.734235	0.987147	1	0.391579
137	Etfb	-0.954632	-0.684244	0.446924	1.19195	1	0.595105
138	Faah	-0.450324	-1.08849	0.306578	1.23224	1	0.360598
139	Fahd2	-0.713271	-0.850821	0.260435	1.30366	1	0.470048
140	Farsa	-1.10794	-0.200134	-0.00811684	1.31619	1	0.558326
141	Farsb	-1.06172	-0.40761	0.174698	1.29463	1	0.809263
142	Fasn	-1.23562	-0.20589	0.278107	1.1634	1	0.625518
143	Fau	-1.03368	-0.380064	0.0792831	1.33446	1	0.713299
144	Fbl	-0.994201	-0.535225	0.237681	1.29175	1	0.771354
145	Fbxl20	-1.33106	0.158508	0.0784863	1.09407	1	0.443472
146	Fbxo15	-1.34866	0.0649708	0.221738	1.06195	1	0.477551
147	Fdps	-0.847033	-0.807024	0.464196	1.18986	1	0.513994
148	Fen1	-0.924752	-0.528926	0.0910393	1.36264	1	0.64516
149	Flnb	-1.39181	0.610734	-0.0481197	0.829193	1	0.332484
150	Ftsj3	-1.24212	-0.257241	0.384354	1.11501	1	0.612006
151	Fus	-1.10443	-0.326012	0.144762	1.28568	1	0.745039
152	G3bp2	-1.04761	-0.310701	0.0145168	1.34379	1	0.614264
153	Gabarapl2	-1.06874	-0.523465	0.398466	1.19374	1	0.697868
154	Gabpa	-1.46567	0.666681	0.609427	0.189565	1	0.266043
155	Galk1	-0.682317	-0.900895	0.30707	1.27614	1	0.450016
156	Gar1	-1.11052	-0.577684	0.907342	0.780865	1	0.361711
157	Gart	-1.23162	-0.228763	0.303327	1.15705	1	0.633207
158	Gatd3	-1.41076	0.391087	0.099376	0.920294	1	0.377641
159	Gclm	-1.07758	-0.201772	-0.0602292	1.33958	1	0.510284
160	Gcsh	-1.06329	-0.32906	0.0669655	1.32539	1	0.684794
161	Gemin5	-1.29943	-0.0846372	0.275806	1.10826	1	0.545244
162	Gk5	-0.792392	-0.792392	0.298196	1.28659	1	0.522764
163	Gldc	-1.07516	-0.429178	0.238215	1.26613	1	0.815574
164	Glud1	-1.41109	0.018116	0.834873	0.558103	1	0.328178
165	Gmps	-0.980354	-0.593108	0.312792	1.26067	1	0.709341
166	Gnai2	-0.86596	-0.86596	0.850907	0.881013	1	0.356993
167	Gnl3	-1.22911	-0.300811	0.426969	1.10295	1	0.610873
168	Golga5	-1.38333	0.643295	-0.0764907	0.816527	1	0.326515
169	Got2	-1.0441	-0.287627	-0.0198338	1.35156	1	0.565775
170	Gpd1l	-1.05938	-0.380424	0.129792	1.31002	1	0.770418
171	Grn	-1.26108	-0.244336	0.423432	1.08198	1	0.582727
172	Grpel1	-0.991486	-0.344698	-0.0409368	1.37712	1	0.528977
173	Grwd1	-1.195	-0.117025	0.0654213	1.2466	1	0.56074
174	Gsr	-1.05078	-0.505319	0.314478	1.24162	1	0.766576
175	Guk1	-1.24285	1.04655	-0.314628	0.510931	1	0.262298
176	Gulo	-1.0252	-0.46412	0.185867	1.30346	1	0.810686
177	H2ac11	-1.09076	-0.376457	0.189469	1.27774	1	0.796246
178	H2az1	-1.01063	-0.430271	0.105886	1.33502	1	0.744709
179	Hadh	-1.04655	-0.533169	0.358176	1.22154	1	0.725936
180	Hadhb	-1.18879	0.202957	-0.234976	1.22081	1	0.378607
181	Hal	-1.31307	1.12092	0.117374	0.0747789	1	0.238383
182	Hars1	-0.711976	-0.822937	0.202707	1.33221	1	0.46755
183	Hat1	-0.93641	-0.414801	-0.0448772	1.39609	1	0.493023
184	Hdac1	-1.08476	-0.475349	0.343955	1.21615	1	0.748144
185	Hist2h2aa1; Hist2h2aa2	-0.952563	-0.587442	0.240036	1.29997	1	0.714345
186	Hmgb1	-1.07478	-0.255816	-0.00333914	1.33394	1	0.580161
187	Hmgb2	-1.0854	-0.0955587	-0.15632	1.33728	1	0.425209
188	Hmgb3	-1.4051	0.368595	0.0983307	0.938173	1	0.38321
189	Hmgn2	-0.500242	-1.16295	0.747371	0.915824	1	0.309328
190	Hnrnpa0	-0.84891	-0.84891	0.606618	1.0912	1	0.456192
191	Hnrnpa2b1	-1.05393	-0.222983	-0.0771741	1.35409	1	0.493366
192	Hnrnpab	-0.276304	-1.24723	0.43968	1.08386	1	0.310249
193	Hnrnpf	-1.06716	-0.544184	0.440422	1.17092	1	0.660838
194	Hsp90ab1	-1.01384	-0.321458	-0.0313775	1.36668	1	0.548647
195	Hspe1	-1.31817	0.411983	-0.130899	1.03709	1	0.365249
196	Htra2	-0.813134	-0.61779	0.0323164	1.39861	1	0.480054
197	Huwe1	-1.41134	0.889016	0.462837	0.0594913	1	0.247948
198	Iars2	-1.07902	-0.573038	0.558934	1.09313	1	0.569967
199	Ide	-0.536169	-0.9769	0.202685	1.31038	1	0.387053
200	Idh3g	-1.264	-0.338407	0.756866	0.845541	1	0.425952
201	Idi1	-0.855875	-0.798474	0.465594	1.18876	1	0.518955
202	Igf2bp2	-0.876359	-0.656704	0.207248	1.32581	1	0.617001
203	Ik	-0.878566	-0.561392	0.0580791	1.38188	1	0.56301
204	Ilf2	-0.950184	-0.75149	0.645208	1.05647	1	0.477287
205	Impdh2	-1.25029	-0.27492	0.447905	1.0773	1	0.584468
206	Ipo4	-1.1429	-0.433805	0.426017	1.15069	1	0.669036
207	Ipo7	-1.28816	-0.221914	0.480056	1.03002	1	0.541197
208	Iqgap1	-0.891906	-0.698905	0.320697	1.27011	1	0.608142
209	Itgb1	-0.865942	-0.752149	0.375854	1.24224	1	0.562529
210	Itpa	-1.25631	-0.322366	0.600059	0.978618	1	0.510188
211	Ivd	-1.15957	-0.338118	0.290833	1.20685	1	0.726631
212	Kars1	-1.04109	-0.533172	0.344005	1.23025	1	0.735773
213	Kcnk13	-1.49263	0.614756	0.505231	0.372647	1	0.290459
214	Khsrp	-0.995191	-0.343825	-0.0357925	1.37481	1	0.53762
215	Kif1a	-0.71526	-0.921815	0.43211	1.20496	1	0.448906
216	Kif23	-1.29824	0.108385	0.0495189	1.14034	1	0.458293
217	Klf5	-1.22426	-0.286396	0.382408	1.12824	1	0.631119
218	Kpna6	-1.15167	-0.496186	0.637163	1.01069	1	0.518213
219	Krr1	-1.24256	-0.374535	0.744171	0.87292	1	0.438543
220	Krt1	-1.05739	-0.553763	0.433168	1.17798	1	0.664078
221	Krt16	-1.20818	-0.349048	0.457675	1.09955	1	0.612841
222	Krt2	-1.46815	0.777238	0.375075	0.315837	1	0.277287
223	Krt76	-1.44038	0.726397	0.0898066	0.624174	1	0.308458
224	L2hgdh	-1.06638	-0.615002	0.652165	1.02922	1	0.504586
225	Lamp2	-0.948693	-0.729342	0.556051	1.12198	1	0.525922
226	Lap3	-1.08709	-0.610677	0.803648	0.894121	1	0.417007
227	Larp4	-1.30784	0.0998407	0.0796123	1.12839	1	0.464188
228	Lasp1	-1.12416	1.27449	-0.299479	0.14915	1	0.226104
229	Ldha	-1.10703	-0.498908	0.45941	1.14653	1	0.649814
230	Leo1	-1.04002	-0.219475	-0.104092	1.36358	1	0.463179
231	Letm1	-0.549713	-0.918351	0.110799	1.35727	1	0.382085
232	Lgals3	-1.35932	1.04734	0.0983022	0.213687	1	0.252547
233	Lman1	-0.630367	-1.0722	0.808526	0.894041	1	0.320746
234	Lmna	-0.978264	-0.334688	-0.0746394	1.38759	1	0.477122
235	Lmnb1	-0.98052	-0.436382	0.0587026	1.3582	1	0.668351
236	Lmod3	-0.438289	-1.19589	0.671323	0.962852	1	0.312284
237	Lonp1	-1.24349	-0.374145	0.860661	0.756974	1	0.377087
238	Lrrc59	-0.836817	-0.697367	0.20293	1.33125	1	0.571064
239	Lsm3	-1.4905	0.441102	0.395813	0.653584	1	0.340474
240	Lsm8	-0.980061	-0.420346	0.0360437	1.36436	1	0.636867
241	Macf1	-1.13005	-0.243589	0.0867415	1.2869	1	0.650703
242	Magoh	-1.35623	-0.151374	0.728526	0.779081	1	0.401597
243	Map1lc3b	-1.0917	-0.426779	0.272836	1.24564	1	0.796144
244	Mapk1	-1.32484	0.247913	-0.0108282	1.08776	1	0.410766
245	Mapre1	-1.01979	-0.634988	0.521052	1.13372	1	0.580418
246	Marchf5	-0.763591	-0.962714	0.858288	0.868017	1	0.332506
247	Marcksl1	-1.13581	-0.0492994	-0.116409	1.30152	1	0.449276
248	Mat2a	-1.23659	-0.100657	0.13636	1.20089	1	0.565762
249	Mb	-0.852965	-0.57656	0.0371715	1.39235	1	0.518773
250	Mcm2	-1.02074	-0.470015	0.185907	1.30484	1	0.807725
251	Mcm3	-0.913636	-0.752338	0.507777	1.1582	1	0.534113
252	Mcm6	-1.23717	-0.366253	0.643909	0.95951	1	0.494788
253	Me2	-1.18861	0.11269	-0.167623	1.24354	1	0.407449
254	Metap2	-1.03571	-0.580181	0.430373	1.18552	1	0.65753
255	Mfge8	-1.11434	-0.118071	-0.0855354	1.31795	1	0.477966
256	Mix23	-1.19089	-0.0472105	-0.0185703	1.25667	1	0.497678
257	Mlf2	-1.13832	-0.316461	0.204953	1.24983	1	0.7434
258	Mpc2	-1.16473	-0.461267	0.57988	1.04612	1	0.554109
259	Mrpl21	-0.770756	-0.770756	0.212303	1.32921	1	0.509963
260	Mrps22	-0.848789	-0.848789	0.605651	1.09193	1	0.456548
261	Mrps36	-1.45525	0.81248	0.409587	0.23318	1	0.267355
262	Msh6	-0.840066	-0.604624	0.0570806	1.38761	1	0.522315
263	Mta3	-1.202	-0.34945	0.436905	1.11454	1	0.62815
264	Mtatp8	-0.653557	-0.88034	0.209524	1.32437	1	0.435442
265	Mtco2	-0.630916	-1.0511	0.637868	1.04415	1	0.367786
266	Mybbp1a	-1.07295	-0.384019	0.162824	1.29414	1	0.794009
267	Myef2	-0.940364	-0.552459	0.156394	1.33643	1	0.701945
268	Myl12b	-1.44005	0.867883	0.35449	0.217674	1	0.263543
269	Myl6	-1.27528	0.857782	-0.315997	0.733496	1	0.288676
270	Myo1b	-0.859246	-0.681119	0.217275	1.32309	1	0.59603
271	Myo1c	-0.835862	-0.835862	0.515439	1.15628	1	0.487279
272	Naa15	-0.930239	-0.44196	-0.0202519	1.39245	1	0.522784
273	Naca	-1.26694	-0.233802	0.423191	1.07755	1	0.577178
274	Nadk2	-0.206935	-1.27217	0.389629	1.08947	1	0.301007
275	Nap1l1	-0.690728	-1.01702	0.730666	0.977083	1	0.358766
276	Nasp	-1.18658	-0.088677	0.0167254	1.25853	1	0.528355
277	Nat10	-1.14619	-0.483297	0.564672	1.06481	1	0.567389
278	Ncbp1	-1.0453	-0.566171	0.42601	1.18546	1	0.665564
279	Nccrp1	-1.42934	0.905343	0.256059	0.267933	1	0.266035
280	Ncl	-1.22183	-0.137925	0.149009	1.21075	1	0.5913
281	Ndufa9	-1.31305	0.104306	0.0874237	1.12132	1	0.463086
282	Ndufab1	-1.27723	0.846031	-0.313522	0.744723	1	0.290346
283	Ndufb11	-0.987473	-0.35676	-0.0329153	1.37715	1	0.538961
284	Ndufb5	-0.852591	-0.852591	0.637706	1.06748	1	0.444536
285	Ndufs1	-1.12736	-0.0529775	-0.127353	1.30769	1	0.443278
286	Ndufs3	-0.701456	-1.00587	0.714568	0.99276	1	0.366711
287	Ndufv1	-0.821741	-0.682011	0.148152	1.3556	1	0.54738
288	Ndufv2	-0.951095	-0.755946	0.670533	1.03651	1	0.464158
289	Nifk	-0.865693	-0.546032	0.0145083	1.39722	1	0.509051
290	Nme2	-1.1403	-0.416171	0.381251	1.17523	1	0.702151
291	Nmt1	-0.982216	-0.509403	0.169921	1.3217	1	0.764199
292	Nol10	-1.02268	-0.455905	0.167814	1.31077	1	0.802925
293	Nol9	-1.24209	-0.163818	0.232791	1.17311	1	0.605582
294	Nolc1	-1.12947	-0.0240803	-0.150672	1.30423	1	0.427903
295	Nop56	-0.971805	-0.447871	0.0589673	1.36071	1	0.662299
296	Npc2	-1.20373	0.120512	-0.147525	1.23075	1	0.412685
297	Nub1	-1.44591	0.792288	0.511232	0.142387	1	0.258587
298	Nubpl	-1.04971	-0.236943	-0.0688019	1.35545	1	0.502812
299	Nudt9	-0.993853	-0.309273	-0.0790331	1.38216	1	0.478473
300	Nufip2	-1.12235	-0.563972	0.857858	0.828463	1	0.388501
301	Nup214	-0.875631	-0.549458	0.0358154	1.38927	1	0.539839
302	Nup43	-1.22174	0.284402	-0.233882	1.17122	1	0.370519
303	Nup93	-1.05983	-0.194637	-0.0980342	1.3525	1	0.471656
304	Ola1	-1.06517	-0.456738	0.261607	1.2603	1	0.808573
305	Ostc	-0.230941	-1.26094	0.396782	1.0951	1	0.30495
306	Pa2g4	-1.11589	-0.259062	0.0782102	1.29675	1	0.655947
307	Pabpn1	-1.18582	-0.460877	0.936528	0.710169	1	0.344664
308	Paics	-1.44284	0.36168	0.222016	0.859139	1	0.379016
309	Pank3	-0.762708	-0.933293	0.614515	1.08149	1	0.418829
310	Papola	-0.824586	-0.824586	0.450267	1.19891	1	0.505272
311	Parp1	-0.900733	-0.756038	0.47864	1.17813	1	0.54133
312	Pbdc1	-0.96588	-0.713532	0.567919	1.11149	1	0.526819
313	Pcbp1	-0.966642	-0.397906	-0.0163947	1.38094	1	0.553058
314	Pcbp2	-0.492431	-1.10851	0.448894	1.15205	1	0.3612
315	Pcnp	-0.878806	-0.516232	-0.00538113	1.40042	1	0.498797
316	Pdap1	-1.24492	-0.20614	0.304271	1.14678	1	0.616262
317	Pdcd10	-1.05762	-0.437244	0.212204	1.28266	1	0.82241
318	Pdcd6	-1.0164	-0.24191	-0.118093	1.3764	1	0.442499
319	Pdha1	-1.03057	-0.461857	0.193529	1.2989	1	0.815106
320	Pdhb	-0.998509	-0.514905	0.212353	1.30106	1	0.785064
321	Pdxk	-1.49875	0.443181	0.538343	0.517227	1	0.318061
322	Pelp1	-0.831551	-0.814493	0.441975	1.20407	1	0.512641
323	Pes1	-0.978002	-0.632402	0.388742	1.22166	1	0.65226
324	Pgam2	-0.797923	-0.797923	0.321856	1.27399	1	0.523034
325	Phb1	-1.03964	-0.449721	0.193416	1.29595	1	0.818732
326	Phgdh	-1.09347	-0.394914	0.224224	1.26416	1	0.804672
327	Pitpna	-0.667138	-1.04019	0.765797	0.941532	1	0.341966
328	Pitpnb	-1.45223	0.202802	0.438501	0.81093	1	0.393858
329	Plpbp	-1.34865	0.338026	-0.0220426	1.03267	1	0.388205
330	Pmm1	-1.11583	-0.497752	0.48638	1.12721	1	0.627964
331	Pmm2	-1.41354	0.0955755	0.409722	0.908241	1	0.433944
332	Pmpcb	-1.26565	0.163672	-0.0671403	1.16912	1	0.424015
333	Polr1c	-1.20488	-0.426809	0.947905	0.683788	1	0.337269
334	Polr2k	-1.23952	-0.157781	0.217778	1.17952	1	0.603509
335	Ppia	-0.952993	-0.770479	0.781142	0.942329	1	0.408228
336	Ppid	-1.48838	0.386352	0.669794	0.432236	1	0.304426
337	Ppm1a	-1.35233	-0.131918	0.580373	0.90387	1	0.459243
338	Ppm1g	-1.09117	-0.277559	0.0536459	1.31508	1	0.647031
339	Ppp1ca	-1.15998	-0.241349	0.146436	1.25489	1	0.671659
340	Ppp1cc	-1.18962	-0.420612	0.569046	1.04119	1	0.554965
341	Ppp6c	-1.00083	-0.718177	0.909818	0.809191	1	0.352031
342	Ppp6r3	-1.1395	-0.494657	0.570481	1.06368	1	0.564054
343	Pqbp1	-1.18624	-0.466993	0.762795	0.890442	1	0.43872
344	Prmt5	-1.18772	-0.0889639	0.0192881	1.25739	1	0.529542
345	Prpf3	-0.898676	-0.675301	0.288165	1.28581	1	0.627663
346	Prpf40a	-0.75456	-0.804925	0.247419	1.31207	1	0.498045
347	Prpf8	-1.06333	-0.475647	0.290497	1.24848	1	0.789825
348	Prps1	-1.48375	0.546158	0.294623	0.642966	1	0.329536
349	Psat1	-1.02344	-0.455062	0.168072	1.31043	1	0.803471
350	Psma3	-1.21259	-0.026005	0.00209885	1.2365	1	0.497719
351	Psma4	-0.917056	-0.540154	0.0939748	1.36324	1	0.637587
352	Psma5	-0.902205	-0.479037	-0.0174169	1.39866	1	0.503936
353	Psma6	-0.980931	-0.660526	0.464157	1.1773	1	0.600833
354	Psma7	-1.0157	-0.539109	0.293156	1.26165	1	0.760051
355	Psmb4	-1.19511	1.2328	-0.178874	0.141186	1	0.231544
356	Psmb5	-0.983536	-0.432003	0.058095	1.35744	1	0.669524
357	Psmb7	-1.2978	0.361787	-0.143044	1.07906	1	0.372914
358	Psmc1	-1.16849	-0.314015	0.273743	1.20876	1	0.716413
359	Psmd12	-0.992349	-0.463767	0.11977	1.33635	1	0.746911
360	Psmd14	-0.882224	-0.643108	0.194876	1.33046	1	0.624533
361	Psmd3	-0.797834	-0.905672	0.63698	1.06653	1	0.424107
362	Psmd4	-1.24192	-0.272713	0.413653	1.10098	1	0.603965
363	Psmd6	-1.09148	-0.6057	0.876718	0.820463	1	0.377351
364	Ptbp1	-1.14531	-0.0399019	-0.10893	1.29414	1	0.452217
365	Ptges3	-1.13507	-0.428635	0.391151	1.17256	1	0.697774
366	Ptma	-0.984181	-0.302811	-0.101997	1.38899	1	0.446082
367	Ptpn2	-1.23796	0.247315	-0.181282	1.17193	1	0.385664
368	Puf60	-0.842617	-0.592776	0.0437387	1.39165	1	0.514507
369	Purb	-1.24397	-0.326932	0.549027	1.02187	1	0.542845
370	Pwp2	-0.79822	-0.803641	0.335083	1.26678	1	0.520573
371	Qars1	-1.1299	-0.366757	0.264157	1.2325	1	0.765808
372	Rab4a	-0.538419	-1.10048	0.540119	1.09878	1	0.361125
373	Rab5b	-0.787798	-0.936514	0.773585	0.950727	1	0.369969
374	Rab8a	-0.655212	-0.94665	0.358456	1.24341	1	0.43163
375	Racgap1	-1.33366	-0.152488	0.526532	0.959616	1	0.48989
376	Rack1	-1.06095	-0.608337	0.599008	1.07028	1	0.53847
377	Raly	-0.931764	-0.565213	0.160322	1.33666	1	0.69032
378	Ranbp1	-1.49465	0.430334	0.617206	0.447106	1	0.306481
379	Ranbp2	-1.13281	-0.172301	0.00626322	1.29885	1	0.558745
380	Ranbp3	-1.24247	-0.372942	0.886508	0.728901	1	0.363988
381	Rangap1	-0.777356	-0.640648	0.00902978	1.40897	1	0.437448
382	Rbbp4	-1.09455	-0.132788	-0.104365	1.3317	1	0.465031
383	Rbm14	-1.33552	-0.140403	0.506137	0.969789	1	0.494007
384	Rbm25	-1.13301	-0.279194	0.139887	1.27231	1	0.703045
385	Rbm3	-0.908888	-0.637119	0.237779	1.30823	1	0.655153
386	Rbm39	-1.19911	-0.449875	0.814739	0.834241	1	0.408259
387	Rbm8a	-1.10538	-0.537272	0.556439	1.08621	1	0.574712
388	Rer1	-0.764297	-0.69234	0.066646	1.38999	1	0.465891
389	Rfc4	-0.846105	-0.846105	0.584932	1.10728	1	0.464052
390	Rfc5	-1.26308	0.177394	-0.0831735	1.16886	1	0.417784
391	Rhod	-1.06379	-0.368144	0.121156	1.31078	1	0.757693
392	Rhot2	-0.967751	-0.751728	0.759592	0.959887	1	0.422426
393	Rif1	-1.48815	0.665192	0.45783	0.365128	1	0.287673
394	Rnf7	-1.24517	0.300889	-0.20358	1.14786	1	0.373978
395	Romo1	-1.39404	-0.0457251	0.624733	0.815031	1	0.415428
396	Rpl10	-0.909237	-0.500162	0.0228189	1.38658	1	0.559865
397	Rpl10a	-1.01448	-0.70172	0.804566	0.911638	1	0.407991
398	Rpl12	-0.898847	-0.72603	0.397204	1.22767	1	0.580434
399	Rpl13	-1.11362	-0.119191	-0.0856426	1.31845	1	0.478042
400	Rpl13a	-0.99553	-0.415063	0.0565461	1.35405	1	0.673971
401	Rpl14	-1.07673	-0.274347	0.0225828	1.32849	1	0.614203
402	Rpl15	-0.957213	-0.422948	-4.11623e-06	1.38017	1	0.570882
403	Rpl17	-1.0595	-0.379219	0.128309	1.31041	1	0.768664
404	Rpl18a	-0.942797	-0.540657	0.142349	1.3411	1	0.700713
405	Rpl19	-1.06517	-0.203753	-0.0792626	1.34819	1	0.491001
406	Rpl21	-1.05835	-0.467568	0.264426	1.26149	1	0.80637
407	Rpl22	-1.06614	-0.322701	0.0640269	1.32481	1	0.678919
408	Rpl22l1	-1.03074	-0.378487	0.0716163	1.33761	1	0.702591
409	Rpl23a	-1.06063	-0.212158	-0.077768	1.35056	1	0.492725
410	Rpl24	-1.017	-0.511289	0.246232	1.28206	1	0.79246
411	Rpl26	-1.07947	-0.116302	-0.145847	1.34162	1	0.432105
412	Rpl27	-1.16341	-0.398747	0.415497	1.14666	1	0.666289
413	Rpl27a	-0.964681	-0.526446	0.162248	1.32888	1	0.738565
414	Rpl28	-1.04774	-0.26712	-0.0377231	1.35258	1	0.541321
415	Rpl29	-0.950251	-0.382569	-0.0624463	1.39527	1	0.477778
416	Rpl3	-1.03026	-0.425535	0.137224	1.31858	1	0.783898
417	Rpl30	-1.12677	-0.351872	0.232672	1.24597	1	0.76874
418	Rpl32	-0.969276	-0.400896	-0.00813217	1.3783	1	0.566613
419	Rpl34	-1.08027	-0.344881	0.121576	1.30357	1	0.745394
420	Rpl35	-1.1605	-0.375089	0.359416	1.17617	1	0.701332
421	Rpl35a	-1.02552	-0.593735	0.432262	1.18699	1	0.650814
422	Rpl36	-1.03209	-0.521746	0.299745	1.25409	1	0.768178
423	Rpl36a	-1.16285	-0.0240497	-0.0931534	1.28005	1	0.457702
424	Rpl38	-1.18759	-0.467875	0.813207	0.842263	1	0.410386
425	Rpl39	-1.10773	-0.228444	0.0246408	1.31154	1	0.597328
426	Rpl4	-0.952145	-0.536834	0.154278	1.3347	1	0.718416
427	Rpl6	-0.96219	-0.465367	0.0662184	1.36134	1	0.662945
428	Rpl7	-0.954067	-0.574234	0.220018	1.30828	1	0.722519
429	Rpl7a	-0.940192	-0.471122	0.0355141	1.3758	1	0.605081
430	Rpl8	-1.09445	-0.194896	-0.0383291	1.32768	1	0.530146
431	Rpl9	-1.17605	-0.47685	0.718129	0.934774	1	0.465766
432	Rplp2	-1.27878	-0.261264	0.534854	1.00519	1	0.527808
433	Rps10	-1.12974	-0.553411	0.863158	0.819992	1	0.385666
434	Rps11	-0.989019	-0.401003	0.0260728	1.36395	1	0.626993
435	Rps12	-0.94828	-0.571646	0.203681	1.31624	1	0.71703
436	Rps13	-0.950699	-0.596679	0.252652	1.29473	1	0.706926
437	Rps14	-1.02939	-0.326609	0.00185798	1.35414	1	0.598166
438	Rps15a	-0.961382	-0.566248	0.221469	1.30616	1	0.732679
439	Rps16	-1.002	-0.494752	0.186642	1.31011	1	0.790705
440	Rps2	-0.83801	-0.584615	0.0242772	1.39835	1	0.493877
441	Rps20	-0.990388	-0.501916	0.174433	1.31787	1	0.775428
442	Rps21	-1.11174	-0.171563	-0.0333201	1.31662	1	0.528778
443	Rps24	-0.772926	-0.92493	0.619001	1.07885	1	0.421171
444	Rps25	-1.101	-0.457852	0.353314	1.20554	1	0.73849
445	Rps26	-1.07805	-0.623585	0.826784	0.874855	1	0.403548
446	Rps27	-1.05168	-0.320033	0.0336417	1.33807	1	0.641251
447	Rps28	-1.29586	-0.0785719	0.257066	1.11736	1	0.545325
448	Rps29	-0.980297	-0.646602	0.427754	1.19915	1	0.625946
449	Rps3	-1.11019	-0.415901	0.299352	1.22674	1	0.772041
450	Rps3a	-1.21307	-0.304399	0.381615	1.13586	1	0.64272
451	Rps4x	-0.981886	-0.453355	0.085002	1.35024	1	0.702142
452	Rps5	-0.913614	-0.440509	-0.0490364	1.40316	1	0.470808
453	Rps7	-1.18813	-0.312335	0.322973	1.17749	1	0.686294
454	Rps8	-1.14602	-0.312662	0.216987	1.24169	1	0.737461
455	Rps9	-0.927408	-0.511945	0.0708479	1.36851	1	0.630721
456	Rpsa	-1.04168	-0.397538	0.119122	1.3201	1	0.764472
457	Rrm2	-1.29984	-0.0932558	0.289522	1.10358	1	0.547212
458	Rrp12	-0.843542	-0.810264	0.463327	1.19048	1	0.512169
459	Rrp15	-1.27236	-0.296264	0.606768	0.961855	1	0.498797
460	Rrp9	-1.12403	-0.200471	0.0222451	1.30226	1	0.582541
461	Rsl1d1	-0.927555	-0.475082	0.0193204	1.38332	1	0.573092
462	Rtn4	-1.12534	-0.491998	0.505655	1.11169	1	0.612471
463	RTRAF	-1.14514	-0.531465	0.856833	0.819774	1	0.388953
464	Ruvbl2	-1.13315	-0.34141	0.231183	1.24337	1	0.760007
465	S100a11	-1.04536	-0.480027	0.256047	1.26934	1	0.807199
466	Sae1	-1.12413	-0.0516359	-0.134081	1.30984	1	0.439177
467	Sap18	-1.21862	0.0662426	-0.0744293	1.2268	1	0.445445
468	Sarnp	-1.02945	-0.415564	0.121039	1.32397	1	0.767149
469	Satb1	-1.21273	-0.404126	0.636901	0.979958	1	0.506715
470	Sdha	-1.24357	-0.164528	0.237625	1.17047	1	0.605206
471	Serbp1	-1.2114	-0.138576	0.12631	1.22366	1	0.589095
472	Sf3b1	-1.14963	-0.414616	0.405951	1.15829	1	0.680261
473	Sf3b4	-0.981711	-0.443976	0.0714239	1.35426	1	0.685614
474	Sf3b6	-1.06188	-0.596233	0.562358	1.09575	1	0.564136
475	Sfpq	-1.19008	-0.256645	0.237905	1.20882	1	0.679953
476	Sgta	-0.488387	-1.00514	0.182905	1.31062	1	0.371077
477	Slc25a20	-0.778567	-0.660673	0.0407825	1.39846	1	0.460681
478	Slc25a5	-0.585409	-1.07969	0.603087	1.06201	1	0.362513
479	Slc2a3	-0.664731	-0.850729	0.172033	1.34343	1	0.437378
480	Slc5a6	-1.01197	-0.636155	0.497666	1.15046	1	0.593796
481	Smarcc1	-1.18226	0.173464	-0.224762	1.23356	1	0.383907
482	Smu1	-0.708691	-0.812315	0.176905	1.3441	1	0.462667
483	Snrnp70	-1.11678	-0.191437	-0.00180082	1.31002	1	0.560384
484	Snrpa	-0.875242	-0.745392	0.38305	1.23758	1	0.567328
485	Snrpd1	-0.874937	-0.807174	0.551049	1.13106	1	0.492307
486	Snrpd2	-1.12902	-0.298227	0.157806	1.26944	1	0.724804
487	Snrpd3	-0.827406	-0.730058	0.245081	1.31238	1	0.560146
488	Snrpf	-1.03092	-0.667755	0.693513	1.00516	1	0.472663
489	Snrpn	-1.14891	-0.237673	0.117869	1.26871	1	0.660717
490	Snu13	-0.965457	-0.389434	-0.0290844	1.38398	1	0.533958
491	Snx3	-0.974135	-0.465266	0.0877789	1.35162	1	0.698521
492	Snx4	-1.09325	-0.602771	0.888158	0.807865	1	0.371325
493	Sod2	-1.03912	-0.673373	0.871994	0.840495	1	0.375759
494	Son	-1.2763	-0.302495	0.660462	0.918335	1	0.470527
495	Sord	-1.17467	-0.354365	0.361018	1.16801	1	0.688042
496	Sp110	-1.24254	1.03396	-0.32306	0.531639	1	0.264018
497	Spns1	-1.16966	-0.3353	0.312591	1.19237	1	0.710259
498	Sptan1	-0.934815	-0.41976	-0.0412121	1.39579	1	0.497019
499	Srm	-0.572213	-1.11616	0.817284	0.871092	1	0.306295
500	Srp9	-0.762673	-0.855517	0.374842	1.24335	1	0.487621
501	Srpra	-0.949878	-0.668761	0.39671	1.22193	1	0.623408
502	Srprb	-0.830018	-0.789231	0.375343	1.24391	1	0.534183
503	Srrm2	-1.18957	-0.175275	0.124386	1.24046	1	0.614512
504	Srrt	-0.968614	-0.755238	0.809156	0.914696	1	0.397491
505	Srsf3	-1.0938	-0.453932	0.326767	1.22097	1	0.760989
506	Srsf6	-1.23746	-0.0865593	0.121321	1.2027	1	0.55559
507	Srsf9	-1.21721	-0.0744481	0.0633157	1.22835	1	0.537529
508	Ss18	-1.17014	-0.421091	0.489486	1.10175	1	0.613786
509	Ssb	-0.966814	-0.663456	0.430292	1.19998	1	0.614586
510	Ssr3	-0.670879	-0.845582	0.172959	1.3435	1	0.440679
511	Ssr4	-0.83399	-0.647334	0.112865	1.36846	1	0.548224
512	Stag2	-1.064	-0.605811	0.603881	1.06593	1	0.535787
513	Stmn1	-1.34987	1.04037	0.309003	0.000494465	1	0.237544
514	Strap	-0.914071	-0.804728	0.718415	1.00038	1	0.428827
515	Stt3a	-1.30025	1.12822	-0.0180931	0.19013	1	0.244474
516	Sugt1	-1.47375	0.35527	0.363852	0.754626	1	0.365136
517	Supt5h	-1.26023	-0.199767	0.338772	1.12123	1	0.597859
518	Suz12	-1.0131	-0.356165	0.0103351	1.35893	1	0.610147
519	Syncrip	-1.19869	-0.221154	0.206815	1.21303	1	0.655242
520	Syngr3	-0.834922	-0.655121	0.127119	1.36292	1	0.554792
521	Tardbp	-1.06392	-0.181367	-0.105304	1.35059	1	0.464837
522	Tcerg1	-1.25295	-0.145558	0.235033	1.16348	1	0.592092
523	Tcof1	-0.798254	-0.770349	0.265123	1.30348	1	0.53165
524	Tcp1	-0.981992	-0.568875	0.270717	1.28015	1	0.73875
525	Tdrp	-0.778108	-0.778108	0.240433	1.31578	1	0.516304
526	Tex10	-0.987729	-0.315334	-0.0819434	1.38501	1	0.472173
527	Thoc2	-0.906254	-0.539949	0.0744846	1.37172	1	0.608784
528	Thop1	-0.840937	-0.572444	0.0115981	1.40178	1	0.48463
529	Tigar	-1.35557	-0.149404	0.8143	0.690673	1	0.365388
530	Timm13	-0.868604	-0.582018	0.0716163	1.379	1	0.562588
531	Timm23	-1.06915	-0.494728	0.34075	1.22313	1	0.749507
532	Timm44	-1.32448	0.365489	-0.0916168	1.05061	1	0.377308
533	Timm50	-0.947325	-0.385166	-0.0639798	1.39647	1	0.473818
534	Timm8a1	-1.42856	0.0608703	0.583311	0.784381	1	0.398891
535	Tln2	-0.895959	-0.474391	-0.0336021	1.40395	1	0.477906
536	Tmed10	-0.958642	-0.690933	0.476168	1.17341	1	0.579212
537	Tmem11	-0.848176	-0.732323	0.292599	1.2879	1	0.57292
538	Tmem167a	-1.28838	-0.146838	0.337735	1.09748	1	0.564987
539	Tmem201	-1.43304	0.135201	0.441643	0.856196	1	0.413627
540	Tmem33	-1.0023	-0.612898	0.410523	1.20467	1	0.654127
541	Tmem41b	-0.749767	-0.749767	0.136824	1.36271	1	0.482275
542	Tmpo	-1.00744	-0.417827	0.0822463	1.34302	1	0.714065
543	Tnpo3	-0.967081	-0.361484	-0.0608187	1.38938	1	0.489917
544	Tomm20	-1.21739	-0.0855607	0.0762338	1.22672	1	0.546661
545	Top2a	-1.1191	-0.0557605	-0.138643	1.3135	1	0.436694
546	Tpr	-1.45229	0.181304	0.476915	0.794068	1	0.392019
547	Tra2a	-0.957649	-0.482048	0.0818143	1.35788	1	0.675717
548	Tra2b	-1.13795	-0.539702	0.781616	0.896033	1	0.431043
549	Trappc5	-1.04706	-0.334222	0.0433387	1.33794	1	0.6572
550	Trim28	-0.995126	-0.395206	0.0291982	1.36113	1	0.634119
551	Trim43b	-1.48885	0.639711	0.506994	0.342142	1	0.285708
552	Trmt112	-0.966768	-0.631014	0.35689	1.24089	1	0.664799
553	Tsr1	-1.26002	0.307974	-0.181356	1.1334	1	0.376614
554	Tsr2	-1.22084	-0.369124	0.56121	1.02876	1	0.547837
555	Txn	-1.32652	0.0919174	0.132648	1.10195	1	0.469665
556	Txndc12	-0.90609	-0.778444	0.5646	1.11993	1	0.501041
557	U2af2	-1.10613	-0.414412	0.286613	1.23393	1	0.781151
558	Uap1l1	-0.828887	-0.630678	0.0778518	1.38171	1	0.525201
559	Ube2o	-1.25271	1.08464	-0.262475	0.430548	1	0.256881
560	Ube2v1	-0.984045	-0.377193	-0.0132449	1.37448	1	0.566402
561	Ubxn1	-1.10627	-0.274408	0.078888	1.30179	1	0.666506
562	Uck2	-0.719682	-0.719682	0.038423	1.40094	1	0.425138
563	Uggt1	-0.829216	-0.829216	0.475944	1.18249	1	0.498722
564	Upf1	-1.03332	-0.680037	0.82516	0.888201	1	0.39977
565	Uqcr10	-0.652722	-1.04515	0.707102	0.99077	1	0.355492
566	Uqcrc2	-1.25938	-0.0159021	0.0896736	1.18561	1	0.513874
567	Uqcrh	-1.34652	-0.168521	0.831031	0.68401	1	0.361776
568	Uqcrq	-1.06103	-0.505842	0.341409	1.22547	1	0.746847
569	Usp10	-0.937192	-0.596188	0.223272	1.31011	1	0.697463
570	Utp18	-1.06873	-0.242003	-0.0302912	1.34102	1	0.547388
571	Vamp3	-0.899482	-0.810504	0.66527	1.04472	1	0.449414
572	Vdac1	-0.799635	-0.721167	0.175558	1.34524	1	0.531318
573	Vrk1	-0.790148	-0.790148	0.288816	1.29148	1	0.52229
574	Wasf2	-0.879979	-0.74731	0.399441	1.22785	1	0.564165
575	Wasl	-1.25453	0.249332	-0.152675	1.15787	1	0.390819
576	Wdr18	-1.04146	-0.399411	0.121363	1.31951	1	0.767136
577	Wdr3	-1.139	-0.368606	0.289915	1.21769	1	0.750595
578	Wdr5	-1.3858	-0.0755961	0.675893	0.785503	1	0.404447
579	Wipi2	-1.47173	0.330355	0.762377	0.379003	1	0.294361
580	Yme1l1	-0.679029	-0.847161	0.190116	1.33607	1	0.447076
581	Znf207	-1.35573	0.704353	-0.150623	0.801998	1	0.315325
582	Znf706	-0.897674	-0.791515	0.57907	1.11012	1	0.489979
583	Aaas	-0.499811	-0.943323	1.36149	0.0816401	2	0.648481
584	Acaa1a	0.327477	-1.35662	1.02583	0.00330654	2	0.367406
585	Acat1	0.12733	-1.22709	1.21067	-0.110915	2	0.440292
586	Acot13	0.0648019	-1.31643	1.11547	0.13616	2	0.420865
587	Acot9	-0.442934	-1.11296	1.19909	0.356809	2	0.514982
588	Acp1	-0.15447	-0.162589	1.36257	-1.04551	2	0.39052
589	Acsm2	0.081593	-1.04651	1.32881	-0.363893	2	0.471668
590	Actb	-1.23036	-0.320816	1.07577	0.475409	2	0.393571
591	Actg1	-0.712946	-0.664917	1.43067	-0.0528027	2	0.714267
592	Actr1a	-0.294049	-0.339811	1.45649	-0.822625	2	0.469612
593	Actr2	-0.642995	-1.06332	0.861845	0.84447	2	0.314137
594	Actr3	-0.667313	-0.908858	1.2813	0.294874	2	0.602596
595	Ada	-0.788406	-0.186074	1.45393	-0.479452	2	0.543753
596	Adprh	0.749226	-1.34318	0.775582	-0.181624	2	0.28129
597	Ahcy	0.493893	-1.41439	0.867627	0.0528701	2	0.320354
598	Aimp1	-0.139925	-1.3403	0.950464	0.529758	2	0.373214
599	Aimp2	-0.492075	-0.818619	1.43917	-0.128479	2	0.682764
600	Ak4	-0.764231	-0.93104	1.08443	0.610841	2	0.435389
601	Akap12	-1.2489	0.946103	0.651044	-0.348245	2	0.269374
602	Akap3	0.0762715	-0.731616	1.38696	-0.731616	2	0.442838
603	Akr7a2	-0.4376	-0.419672	1.49281	-0.635536	2	0.540252
604	Aldh5a1	0.66027	-1.47926	0.551753	0.267233	2	0.260997
605	Amacr	-1.33094	0.714953	0.821666	-0.205677	2	0.299975
606	Ap1b1	-0.828196	-0.0620343	1.42338	-0.533146	2	0.50285
607	Ap1m1	0.199345	-1.07237	1.28185	-0.408826	2	0.434865
608	Apoo	-0.704178	-0.796751	1.35994	0.140986	2	0.679136
609	Apool	-0.447384	-0.877474	1.42146	-0.096605	2	0.665349
610	Arf3	0.254323	-1.1935	1.20097	-0.261795	2	0.413534
611	Arf6	-0.441882	-1.01248	1.32803	0.126327	2	0.610241
612	Arg1	-0.413966	-0.0927431	1.41345	-0.906743	2	0.432138
613	Arg2	-0.34602	-0.340035	1.4676	-0.781541	2	0.484962
614	Arhgdia	0.171888	-0.653966	1.34253	-0.860456	2	0.402068
615	Arl1	-0.592003	-1.046	1.14603	0.491972	2	0.484174
616	Arl2	-0.242716	-0.472651	1.46715	-0.751779	2	0.490789
617	Armc10	-0.0212131	-0.83525	1.41188	-0.555421	2	0.492162
618	Atic	-1.21605	-0.397083	0.983259	0.629876	2	0.339895
619	Atox1	-0.68482	-0.548403	1.47389	-0.240669	2	0.679287
620	Atp1b3	-0.483144	-0.780779	1.45604	-0.192115	2	0.677315
621	Atp6v1a	-0.732725	-0.139031	1.4517	-0.579948	2	0.515881
622	Atp6v1g1	-0.606456	-1.06038	1.07698	0.589855	2	0.435909
623	Atxn2	-0.907279	-0.472546	1.39758	-0.017755	2	0.650462
624	Bax	-0.816518	-0.882894	1.08401	0.615402	2	0.432109
625	Blvra	-0.127576	-0.0887628	1.32317	-1.10683	2	0.369221
626	Brix1	-0.878244	-0.851246	0.929937	0.799552	2	0.327141
627	Btf3	-0.926762	-0.788655	1.01232	0.703099	2	0.374014
628	C1qbp	-1.14834	-0.47299	1.07828	0.543053	2	0.401602
629	Cab39	-0.918411	-0.574504	1.34314	0.149771	2	0.636129
630	Cab39l	0.371667	-0.545985	1.216	-1.04168	2	0.336239
631	Calb1	0.455861	-0.355037	1.10307	-1.2039	2	0.293364
632	Camk2g	-0.411709	-0.305409	1.47213	-0.755015	2	0.493665
633	Camsap3	-1.33075	0.426665	1.01701	-0.112925	2	0.348565
634	Capza1	-0.241101	-1.25775	1.09341	0.405437	2	0.438062
635	Cct6a	-0.837844	-0.825984	1.17221	0.491614	2	0.500964
636	Cct8	-1.00708	-0.454126	1.32726	0.133947	2	0.593755
637	Cd2ap	-1.14342	-0.47996	1.08054	0.542834	2	0.4035
638	Cdc42bpg	-0.5	-0.5	1.5	-0.5	2	0.593356
639	Cdk5	0.396364	-0.44928	1.17529	-1.12238	2	0.317936
640	Cdsn	-1.22996	-0.0710097	1.21435	0.0866263	2	0.452864
641	Cfl1	-0.923941	-0.43658	1.39797	-0.0374512	2	0.638883
642	Chchd2	-1.24816	0.870212	0.742778	-0.364825	2	0.282945
643	Chdh	-1.03929	-0.444635	1.29926	0.184673	2	0.5687
644	Chek1	-0.895774	-0.63276	1.32507	0.203466	2	0.63052
645	Chordc1	-0.88781	-0.27273	1.43584	-0.275295	2	0.589498
646	Ckb	-0.433871	0.110333	1.33379	-1.01025	2	0.385406
647	Clns1a	-1.30875	-0.220217	0.951295	0.577675	2	0.324782
648	Cmc1	-1.3933	0.177248	0.987439	0.228613	2	0.345664
649	Cmpk1	0.345009	-0.734966	1.25911	-0.869155	2	0.366682
650	Cmtr2	-0.729126	-0.946933	1.12708	0.548975	2	0.468716
651	Cnot1	-0.0211647	-1.19756	1.25075	-0.0320274	2	0.480432
652	Cnot9	-0.755906	-0.819082	1.29613	0.278859	2	0.61952
653	Copa	-0.603545	-0.698995	1.45713	-0.154594	2	0.705026
654	Copb2	-0.94029	0.198624	1.31988	-0.578211	2	0.430762
655	Cops8	-0.830917	0.418185	1.21867	-0.80594	2	0.367665
656	Copz1	-0.626028	-0.739591	1.43402	-0.0684013	2	0.713261
657	Cox17	-0.919622	-0.402415	1.40884	-0.0868001	2	0.632438
658	Cox6b1	-1.4029	0.44112	0.913776	0.0480015	2	0.322975
659	Cpne1	-0.733805	-0.917674	1.18331	0.468169	2	0.514367
660	Cpne3	0.0303439	-1.42127	0.772048	0.618878	2	0.316326
661	Ctps1	0.599794	-1.23155	0.995573	-0.363816	2	0.325114
662	Cyth2	-1.07062	-0.184319	1.34593	-0.0909902	2	0.536905
663	Dand5	-0.419772	-0.653422	1.49079	-0.417594	2	0.616502
664	Dbi	-0.146252	0.38814	1.062	-1.30389	2	0.284678
665	Dbil5	0.517469	-1.41654	0.850461	0.0486071	2	0.315374
666	Dcakd	0.274854	-1.48096	0.64701	0.559097	2	0.287719
667	Ddost	-0.250274	-1.30831	0.85377	0.704814	2	0.336155
668	Ddx3x	-1.03798	-0.654059	1.02393	0.668106	2	0.373251
669	Ddx6	-0.424957	-1.21041	0.910156	0.725212	2	0.351812
670	Dedd2	0.486568	-0.831061	1.17555	-0.831061	2	0.340974
671	Defb22	-0.215696	-1.21952	1.18468	0.250535	2	0.482139
672	Degs1	0.424766	-1.10416	1.16723	-0.48783	2	0.371713
673	Dhodh	-0.833829	-0.846921	1.13617	0.544575	2	0.471229
674	Dnajb1	-0.907458	-0.722554	1.21872	0.411295	2	0.536317
675	Dnajb4	0.192707	-0.591318	1.32486	-0.926252	2	0.386638
676	Dnm2	-1.47215	0.552718	0.688405	0.231028	2	0.273644
677	Dpp3	-0.0597027	-1.39291	0.701839	0.750774	2	0.295542
678	Dr1	-1.04223	-0.304989	1.34934	-0.00211858	2	0.570662
679	Dsc1	-1.00713	0.200183	1.30348	-0.496531	2	0.432623
680	Dync1h1	-0.338047	-0.504642	1.48811	-0.645426	2	0.533472
681	Dynlrb1	-0.147696	-1.3407	0.935315	0.553079	2	0.367623
682	Ehd4	0.154298	-1.03261	1.31214	-0.43382	2	0.448342
683	Elavl1	-0.55918	-0.60076	1.48928	-0.329335	2	0.657861
684	Erp29	0.115064	-1.35066	1.06453	0.171062	2	0.399365
685	Exosc4	-0.427198	-1.10836	1.22059	0.314959	2	0.528594
686	Exosc5	-0.756397	-0.756397	1.35283	0.15997	2	0.67289
687	Fabp5	-0.225303	-0.149306	1.38246	-1.00785	2	0.403569
688	Fabp9	0.628099	-1.00041	1.06233	-0.690022	2	0.317852
689	Fdx1	-0.752481	0.146225	1.35874	-0.752481	2	0.427382
690	Flna	0.294742	-1.47821	0.709511	0.473952	2	0.300092
691	Gapdhs	0.403612	-1.48272	0.371649	0.707463	2	0.241234
692	Gfus	0.711147	-0.970146	1.00115	-0.74215	2	0.29699
693	Gimap6	-0.134103	-0.959804	1.40208	-0.308171	2	0.547109
694	Glmn	-1.10668	-0.437735	1.21438	0.330042	2	0.498833
695	Gltp	-0.580341	-0.804793	1.41928	-0.034143	2	0.702515
696	Gnpnat1	-0.918694	-0.790725	1.04139	0.668032	2	0.394344
697	Golga2	-0.872829	-0.728859	1.2614	0.340285	2	0.578853
698	Gpx4	0.167669	-1.32322	1.10376	0.0517989	2	0.405185
699	Gsto1	-0.891349	-0.816186	1.05563	0.6519	2	0.406433
700	Gstp1	-0.132979	-0.727595	1.45073	-0.590162	2	0.515157
701	Hbb-b1	-0.140268	-1.35975	0.693592	0.806429	2	0.289891
702	Hdac6	-0.664579	-0.208327	1.4694	-0.596493	2	0.527635
703	Hdlbp	-0.55723	-0.502367	1.49824	-0.438641	2	0.616295
704	Heatr3	-0.777248	-0.777248	1.31741	0.23709	2	0.63961
705	Hes1	-1.00155	0.753482	0.960214	-0.712147	2	0.308929
706	Hibadh	-0.848681	-0.445922	1.43562	-0.141018	2	0.656301
707	Hook1	-0.295217	0.066117	1.31502	-1.08591	2	0.369919
708	Hsd17b10	-0.777898	-0.908138	1.11578	0.570254	2	0.458095
709	Hsd17b4	-0.817425	-0.266028	1.45663	-0.373181	2	0.581009
710	Hspa14	-1.25969	-0.282054	1.04025	0.501491	2	0.371679
711	Hspa1b	-0.68959	0.475891	1.17342	-0.959724	2	0.341316
712	Hspd1	-1.36309	0.570371	0.897583	-0.10486	2	0.317427
713	Iars1	-0.132592	-1.35135	0.90815	0.575792	2	0.35769
714	Ipo9	0.618353	-0.605144	1.05437	-1.06758	2	0.289084
715	Ist1	0.415949	-1.43835	0.854333	0.168069	2	0.324055
716	Kbtbd8	-0.00366015	-0.139491	1.29024	-1.14709	2	0.35332
717	Kdm2b	-1.42511	0.676382	0.714422	0.0343036	2	0.281801
718	Kpna1	-1.31748	0.363811	1.05871	-0.105045	2	0.362149
719	Kpna2	-1.33083	1.00182	0.457015	-0.128002	2	0.246973
720	Krt19	-1.00843	0.130999	1.32781	-0.450377	2	0.452026
721	Krt27	-0.594601	-0.881206	1.36277	0.113035	2	0.669463
722	Krt31	-0.426563	-0.652085	1.49092	-0.412277	2	0.619105
723	Krt35	0.383007	-0.722083	1.23594	-0.896862	2	0.355529
724	Krt77	0.509742	-1.22885	1.05652	-0.337417	2	0.346711
725	Krt79	-0.593427	-0.585169	1.48676	-0.308164	2	0.665013
726	Krt82	-0.265503	-1.00635	1.38022	-0.108366	2	0.590129
727	Krt85	0.0697872	-0.803554	1.38674	-0.652976	2	0.455945
728	Krt86	-0.443243	-0.504694	1.49855	-0.550612	2	0.573192
729	Lamtor1	-0.876574	-0.519642	1.40056	-0.00434453	2	0.667111
730	Lamtor3	-0.555901	-0.637338	1.48343	-0.290191	2	0.670324
731	Lars1	-0.980749	-0.607182	1.24602	0.341914	2	0.549191
732	Lman2	-0.167112	-1.34719	0.684404	0.829901	2	0.285928
733	Lpcat1	0.574823	-1.49377	0.548882	0.370068	2	0.26455
734	Lsm1	0.137753	-0.575557	1.34893	-0.911125	2	0.398766
735	Lsm14b	-0.120651	-0.43458	1.42706	-0.871829	2	0.443378
736	Lsm2	-0.0675985	-0.907779	1.40847	-0.433095	2	0.518344
737	Luc7l	-1.15972	-0.4863	1.00172	0.644293	2	0.352127
738	Ly6g6c	-0.765916	-0.920895	1.11048	0.576332	2	0.454599
739	Map2k2	0.286495	-1.46461	0.390505	0.787613	2	0.242218
740	Mapre2	-0.5	-0.5	1.5	-0.5	2	0.593356
741	Mat2b	0.27649	-0.573129	1.27772	-0.981079	2	0.362572
742	Mecr	-0.430659	-1.20225	0.950464	0.682449	2	0.370053
743	Mfn1	-0.470747	-0.876254	1.41626	-0.0692544	2	0.671491
744	Mgst3	-0.357557	-0.892755	1.42936	-0.179052	2	0.634048
745	Micu2	-0.438487	-0.595484	1.49642	-0.462448	2	0.604641
746	Mif	0.19953	-0.810601	1.33423	-0.723155	2	0.41614
747	Mob1b	-0.856792	-0.785106	1.20928	0.432616	2	0.532358
748	Mtco1	0.564293	-1.38902	0.866289	-0.0415569	2	0.313459
749	Mtx2	-0.599301	-1.04347	1.13971	0.503054	2	0.479613
750	Mycbp	-1.08167	-0.350052	1.30004	0.131677	2	0.549266
751	Myh7	-0.627207	-0.829467	1.38318	0.0734901	2	0.69076
752	Myo6	0.366196	-0.475687	1.20227	-1.09278	2	0.328039
753	Nap1l4	0.0556791	-0.122864	1.25416	-1.18697	2	0.338206
754	Naxe	0.323439	-1.16618	1.18958	-0.346843	2	0.397263
755	Ndufa10	0.638481	-1.49023	0.492271	0.359479	2	0.254233
756	Nedd4l	-0.837744	-0.837744	1.14818	0.527307	2	0.480782
757	Nedd8	-0.969248	0.307277	1.26561	-0.603637	2	0.40343
758	Nif3l1	-0.641262	-0.641262	1.46441	-0.181882	2	0.70106
759	Nle1	-1.06947	-0.538115	1.17426	0.433334	2	0.478027
760	Nlrp4a	-0.295103	-0.276629	1.44193	-0.870194	2	0.452553
761	Nlrp4e	-0.701897	0.318959	1.27135	-0.888411	2	0.377065
762	Npepps	0.556547	-1.49656	0.403869	0.536144	2	0.244982
763	Npm2	-1.2169	-0.297317	1.13416	0.38006	2	0.428577
764	Nrdc	0.748761	-1.0009	0.964452	-0.712313	2	0.289639
765	Nsun2	-1.18756	-0.0848357	1.2579	0.0144958	2	0.475588
766	Nt5c3b	0.288157	-1.38165	0.999589	0.0939082	2	0.365538
767	Nucb1	0.00385094	-0.485116	1.39147	-0.910202	2	0.418924
768	Nudcd2	-1.1583	-0.496631	0.972886	0.682047	2	0.33465
769	Nudt21	-0.80653	-0.80653	1.25265	0.360414	2	0.575721
770	Nup35	-1.16331	-0.321547	1.21196	0.272903	2	0.482239
771	Oas1c	0.434162	-0.314594	1.10327	-1.22284	2	0.292377
772	Oat	0.119837	-1.19493	1.2375	-0.162409	2	0.448237
773	Odf1	-0.0333124	-1.04086	1.35519	-0.281017	2	0.50989
774	Odf2	0.183704	-1.34551	1.07129	0.0905235	2	0.394344
775	Oxct1	-0.657375	-0.526499	1.48353	-0.299656	2	0.662218
776	Oxsr1	-0.0659485	-0.427697	1.40675	-0.913109	2	0.426324
777	Pabpc1	-1.09301	-0.295194	1.30836	0.0798409	2	0.543017
778	Padi6	-0.0452315	-0.010405	1.25181	-1.19617	2	0.337729
779	Pafah1b2	-0.65196	-0.819528	1.37632	0.0951638	2	0.688761
780	Pafah1b3	0.28207	-1.4815	0.543655	0.655774	2	0.268106
781	Pc	-1.33088	-0.131498	0.997825	0.464554	2	0.348871
782	Pccb	-0.519756	-0.572481	1.49628	-0.404047	2	0.630366
783	Pcmt1	0.0190778	-0.375458	1.36038	-1.004	2	0.393206
784	Pdia6	0.666025	-1.40354	0.765318	-0.0278029	2	0.289127
785	Pepd	-0.99329	0.0362674	1.36002	-0.402997	2	0.480384
786	Pfas	-0.653857	-0.224571	1.47271	-0.594281	2	0.531304
787	Pfdn1	0.138166	-1.17936	1.24447	-0.203281	2	0.445832
788	Pfdn6	0.438587	-0.128508	1.01608	-1.32616	2	0.266927
789	Pfn1	0.0244183	-1.28237	1.15988	0.0980646	2	0.441039
790	Pgrmc1	-1.01488	-0.557349	1.24623	0.325999	2	0.54236
791	Pgs1	0.160004	-0.792339	1.35219	-0.719852	2	0.425711
792	Pi4k2a	-0.674648	-0.0932713	1.44257	-0.674648	2	0.48846
793	Picalm	0.751069	-0.975745	0.966322	-0.741646	2	0.288078
794	Pik3r4	-0.511091	-1.02939	1.26653	0.273944	2	0.573795
795	Pin1	-0.369396	-0.530187	1.4933	-0.593718	2	0.553612
796	Plin3	0.749782	-0.75586	0.969083	-0.963006	2	0.274658
797	Pnp	-0.330019	-1.02667	1.35537	0.00132274	2	0.599114
798	Pof1b	-1.20935	-0.304841	1.14321	0.370982	2	0.434868
799	Popdc2	-1.2536	-0.315475	1.00587	0.563208	2	0.352572
800	Ppa1	0.156268	-0.455169	1.31644	-1.01754	2	0.373673
801	Ppat	-1.34504	0.690577	0.827141	-0.172682	2	0.30155
802	Ppp1cb	-0.736032	-0.958432	1.07533	0.619131	2	0.430309
803	Ppp5c	0.536105	-1.24978	1.02616	-0.312488	2	0.338989
804	Prdx3	-0.156378	-1.23274	1.19007	0.199048	2	0.477376
805	Prdx5	-0.164669	-0.427578	1.43951	-0.847267	2	0.454613
806	Prkaa1	-0.28104	-1.28763	0.912153	0.656514	2	0.357621
807	Prmt1	-0.659344	-1.05034	0.87119	0.838496	2	0.317029
808	Prpsap1	-1.06698	-0.549043	1.16462	0.45141	2	0.471255
809	Prune1	-0.405344	-0.191838	1.44327	-0.846088	2	0.457621
810	Psmb1	-1.43983	0.27278	0.876348	0.290699	2	0.311001
811	Psmb2	-0.658282	-0.483414	1.4877	-0.346005	2	0.643313
812	Psmb3	-0.694765	-0.886893	1.28068	0.300982	2	0.603394
813	Psmc6	-0.974809	-0.643029	1.21362	0.404222	2	0.523403
814	Psmd11	-0.837728	-0.452056	1.43927	-0.14949	2	0.659037
815	Psme3	-0.808394	-0.914145	0.978039	0.744499	2	0.361803
816	Psmg1	-0.923233	-0.749602	1.14183	0.531009	2	0.469365
817	Pter	0.474147	-0.451381	1.12246	-1.14522	2	0.301836
818	Rab5a	-0.807705	-0.663964	1.37765	0.094017	2	0.685259
819	Rab9a	0.435963	-1.44866	0.821421	0.191276	2	0.316416
820	Rabif	-1.16418	-0.440991	1.08712	0.518053	2	0.40603
821	Rbm22	0.536306	-1.49654	0.556631	0.403605	2	0.267066
822	Rbpms	-1.09438	-0.452699	1.22113	0.325951	2	0.506151
823	Rdh10	-0.25079	-1.1519	1.26102	0.141672	2	0.528417
824	Rgn	-0.298993	-0.442913	1.47531	-0.733406	2	0.500874
825	Rhot1	-0.830196	-0.68619	1.34565	0.17074	2	0.659447
826	Rmdn3	-0.903378	-0.772011	1.14137	0.534015	2	0.470634
827	RO60	-1.41865	0.24232	0.932281	0.24405	2	0.327641
828	Rplp1	-0.77266	-0.949287	0.959207	0.762741	2	0.35354
829	Rprd1b	-0.596773	-0.697785	1.45938	-0.164823	2	0.702879
830	Rragc	0.332665	-1.18538	1.17491	-0.322194	2	0.393716
831	RtcA	0.412124	-1.49538	0.481299	0.601955	2	0.257795
832	Sars1	-1.08545	-0.421349	1.2579	0.248891	2	0.530843
833	Scfd1	-0.821417	-0.458122	1.445	-0.165461	2	0.661597
834	Sco1	-0.86567	0.900771	0.830568	-0.86567	2	0.276727
835	Sdhc	0.559323	-1.3262	0.946598	-0.179719	2	0.325692
836	Septin11	-0.404696	-0.647008	1.4914	-0.439695	2	0.607657
837	Septin2	-0.91407	-0.520224	1.37489	0.0594084	2	0.649436
838	Septin8	-1.07325	-0.395312	1.28814	0.180423	2	0.549766
839	Setd3	-0.321144	0.0369355	1.33691	-1.0527	2	0.381241
840	Sirt2	-1.10092	-0.217258	1.31938	-0.00120211	2	0.531995
841	Slbp	0.327736	-0.880966	1.26744	-0.714207	2	0.386851
842	Slc12a9	0.757216	-1.10571	0.930323	-0.581824	2	0.290272
843	Slc25a1	-0.0178729	-1.40521	0.790544	0.632539	2	0.320973
844	Slc25a15	0.470005	-1.49412	0.406472	0.617642	2	0.246344
845	Slc25a31	-0.557033	-0.965475	1.30832	0.214191	2	0.615895
846	Slc25a35	-0.870563	0.718343	1.00199	-0.849773	2	0.30933
847	Slc30a3	-0.471043	-0.367429	1.48966	-0.651184	2	0.532743
848	Sms	-1.25351	1.02734	0.530036	-0.303868	2	0.254062
849	Snrpe	-0.99226	-0.651545	1.16821	0.475591	2	0.483822
850	Sod1	-0.929047	0.965571	0.757585	-0.794109	2	0.269039
851	Spr	0.356401	-1.47682	0.739521	0.3809	2	0.304482
852	Srp14	-1.00761	-0.647471	1.14046	0.514622	2	0.460136
853	Srpk2	-1.22269	0.70495	0.919949	-0.402212	2	0.314601
854	Stoml2	-0.324322	0.0633975	1.32561	-1.06469	2	0.375966
855	Surf4	0.599844	-0.70315	1.08616	-0.982859	2	0.302731
856	Syngr1	-0.92625	-0.695886	1.22468	0.39746	2	0.539429
857	Tbc1d2	-0.778621	-0.821956	1.26784	0.332735	2	0.591429
858	Tbca	-0.208418	0.386541	1.09231	-1.27043	2	0.294193
859	Tbcc	-0.0887628	-1.07917	1.34076	-0.172833	2	0.52433
860	Tgm1	-1.31071	0.036836	1.12135	0.152522	2	0.401199
861	Timd2	-1.05364	-0.626935	1.04601	0.634557	2	0.387037
862	Tmed9	-0.194322	-0.487256	1.45715	-0.775577	2	0.478886
863	Tmem14c	0.519597	-1.04762	1.12804	-0.600018	2	0.346254
864	Tnpo1	-0.786445	-0.940549	0.916499	0.810495	2	0.328206
865	Tomm22	-0.923196	-0.624427	1.30307	0.244552	2	0.607237
866	Tomm40	-0.789917	-0.918933	1.04351	0.665338	2	0.405238
867	Top1	-0.896796	-0.581019	1.35786	0.119956	2	0.65097
868	Tor1aip2	-0.644028	-0.644028	1.46284	-0.174785	2	0.702563
869	Tpi1	-0.330344	-1.10373	1.28465	0.149419	2	0.557296
870	Trip13	-0.935956	-0.781979	0.994697	0.723238	2	0.361759
871	Ttc28	-0.986784	0.144564	1.3296	-0.487375	2	0.447852
872	Ttc5	0.663095	-0.626469	1.02264	-1.05927	2	0.281797
873	Ttll12	-0.0922449	-0.413723	1.41323	-0.907258	2	0.430549
874	Tuba1c	-0.48822	-0.527124	1.49972	-0.484377	2	0.599452
875	Tuba3a; Tuba3b	-0.466732	-0.761256	1.46507	-0.237086	2	0.667547
876	Tuba4a	-0.7109	-0.553076	1.46563	-0.201653	2	0.686947
877	Tubb5	0.266644	-1.4565	0.818106	0.371754	2	0.324365
878	Tuft1	-1.36403	0.95596	0.470781	-0.0627126	2	0.248546
879	Twf1	-0.182986	-1.34139	0.710626	0.813752	2	0.292543
880	Tyms	-1.06138	-0.598386	1.09255	0.56722	2	0.419002
881	Uba1	0.342707	-1.24607	1.13059	-0.227227	2	0.385637
882	Uba6	0.00109519	-1.19216	1.25486	-0.063799	2	0.477318
883	Ubap2l	-0.956158	-0.644956	1.24102	0.360099	2	0.549346
884	Ube2d2	-0.963505	-0.0901256	1.39528	-0.34165	2	0.521995
885	Ube2g1	0.53616	-0.473137	1.08354	-1.14657	2	0.291704
886	Ube2l3	0.251688	-1.4777	0.64059	0.585417	2	0.286524
887	Ubfd1	-0.19657	-0.515659	1.46106	-0.748834	2	0.487019
888	Ubl5	-0.101498	0.102067	1.22022	-1.22079	2	0.327479
889	Ubqln1	-0.575669	-0.352453	1.49209	-0.563966	2	0.560206
890	Ufm1	-0.658015	-0.663016	1.45262	-0.131591	2	0.710221
891	Ugdh	-0.862085	-0.862085	0.978786	0.745384	2	0.357789
892	Uqcc1	-1.23633	-0.17033	1.17932	0.227334	2	0.445273
893	Uqcrfs1	-0.662807	-0.985404	1.16423	0.483985	2	0.49889
894	Usp22	-1.23634	-0.362681	0.974864	0.624155	2	0.335119
895	Usp7	-1.00175	-0.0525345	1.37508	-0.320796	2	0.508507
896	Vamp7	-0.256433	-1.2613	1.06839	0.449339	2	0.426612
897	Vbp1	0.669956	-1.04303	1.0213	-0.648228	2	0.309456
898	Vps26a	0.420046	-1.49549	0.604043	0.471397	2	0.277811
899	Vps35	-1.41022	0.214373	0.951699	0.244143	2	0.333655
900	Vps4a	-0.801706	0.469466	1.18633	-0.854095	2	0.353809
901	Vti1b	0.6098	-1.34331	0.89337	-0.159862	2	0.31218
902	Wdr13	-0.169186	-0.0975854	1.34299	-1.07622	2	0.379798
903	Wdr77	-1.17303	-0.466367	0.996729	0.642671	2	0.348642
904	Wtap	-1.31223	1.01843	0.461305	-0.167508	2	0.247309
905	Xpnpep1	-0.957388	-0.684978	1.18555	0.456814	2	0.502131
906	Yars1	-0.546795	-0.53417	1.49741	-0.416449	2	0.625653
907	Zc3h11a	-1.15166	-0.455164	1.09969	0.507132	2	0.415409
908	Zc3hc1	-0.964262	-0.595105	1.2798	0.279565	2	0.579598
909	Znf593	-0.832207	-0.832207	1.17112	0.493293	2	0.500355
910	Znf622	-1.01904	-0.363401	1.35225	0.0301939	2	0.588501
911	Zpr1	0.215439	-1.38228	1.00893	0.157918	2	0.374462
912	Abhd12	1.47747	-0.248272	-0.614597	-0.614597	3	0.716436
913	Abhd16a	1.43929	-0.239632	-0.874986	-0.324674	3	0.649517
914	Acad10	1.00452	-1.24284	-0.337951	0.576268	3	0.332276
915	Acat2	1.37058	-1.01231	-0.0515685	-0.306707	3	0.525807
916	Acbd7	1.41871	-0.324145	-0.171006	-0.923556	3	0.567861
917	Accsl	1.4814	-0.271788	-0.604806	-0.604806	3	0.72818
918	Aco1	1.33879	0.151944	-0.553797	-0.936939	3	0.451866
919	Acot7	1.43297	-0.436463	-0.137971	-0.858531	3	0.592129
920	Adcy3	1.46554	-0.639209	-0.639209	-0.187123	3	0.691178
921	Adh5	1.4246	-0.0485068	-0.791336	-0.584759	3	0.603579
922	Adsl	1.12517	-0.0935068	0.256527	-1.28819	3	0.348583
923	Ahcyl2	1.5	-0.5	-0.5	-0.5	3	0.782222
924	Akap4	1.05109	-1.30441	0.410948	-0.157628	3	0.343844
925	Alb	1.41331	0.00191745	-0.731348	-0.683878	3	0.574451
926	Aldh2	1.30758	0.231329	-0.607301	-0.931611	3	0.41764
927	Aldh6a1	1.032	-0.476862	-1.1589	0.603766	3	0.358172
928	Amdhd2	0.722489	0.51738	-1.46896	0.229091	3	0.283245
929	Ankfy1	1.00595	-0.652254	-1.0429	0.689203	3	0.345034
930	Anxa1	1.4982	-0.49826	-0.44008	-0.559865	3	0.767369
931	Anxa3	0.921981	-1.39498	0.451114	0.0218848	3	0.30367
932	Anxa4	1.40295	-0.717868	-0.717868	0.0327913	3	0.587362
933	Anxa5	1.44277	-0.764253	-0.56746	-0.111053	3	0.639655
934	Ap1m2	1.49091	-0.65236	-0.423581	-0.414967	3	0.739112
935	Apip	1.49238	-0.40386	-0.637144	-0.451377	3	0.771849
936	Aqp1	1.43568	-0.571621	-0.77756	-0.0864966	3	0.640628
937	Arfip1	0.96268	-1.40168	0.297502	0.141503	3	0.31598
938	Arfip2	0.751876	-0.553122	-1.12626	0.927509	3	0.27473
939	Arid1b	1.5	-0.5	-0.5	-0.5	3	0.782222
940	Arih1	1.40693	-0.0225209	-0.867914	-0.516495	3	0.580557
941	Arl3	1.12661	-1.18044	0.436709	-0.382877	3	0.37201
942	Arl8b	1.41363	-0.401812	-0.100747	-0.911071	3	0.561957
943	Astl	0.899148	-1.10885	-0.580712	0.790415	3	0.301344
944	Atl1	1.4093	0.00213779	-0.611414	-0.800025	3	0.556866
945	Atp6ap2	1.02695	-0.184343	-1.30346	0.460857	3	0.360988
946	Bcl2l10	1.41991	-0.595809	-0.792385	-0.0317111	3	0.615445
947	Bhlhe40	1.45855	-0.465958	-0.7817	-0.210887	3	0.686966
948	Bpnt1	1.28228	-0.448623	-1.05205	0.218393	3	0.48183
949	Bsn	1.12773	-1.30835	0.0985416	0.0820841	3	0.375057
950	C3	0.96071	-1.11489	0.718248	-0.564065	3	0.31485
951	Ca2	1.46445	-0.665055	-0.616004	-0.183389	3	0.68665
952	Calr	1.34601	-0.878398	-0.625816	0.158204	3	0.520818
953	Carhsp1	1.44783	-0.302783	-0.292755	-0.852293	3	0.619801
954	Ccdc115	1.48392	-0.306526	-0.662523	-0.514869	3	0.744281
955	Cd164l2	1.37565	-0.631147	0.0925614	-0.837064	3	0.521403
956	Cd9	1.20147	-1.01913	-0.591778	0.409446	3	0.419021
957	Cdc42	1.42739	-0.888074	-0.150423	-0.388898	3	0.593651
958	Cep85	1.49757	-0.545779	-0.419143	-0.532652	3	0.761948
959	Clpb	1.40971	-0.948126	-0.290919	-0.170669	3	0.576666
960	Clu	1.13764	-1.13976	-0.449901	0.452016	3	0.385214
961	Cnot7	1.40174	-0.250195	-0.969154	-0.18239	3	0.594023
962	Col10a1	1.5	-0.5	-0.5	-0.5	3	0.782222
963	Col1a1	1.49809	-0.465009	-0.570706	-0.462374	3	0.784763
964	Col1a2	1.49994	-0.492298	-0.512514	-0.495128	3	0.783827
965	Col25a1	1.5	-0.5	-0.5	-0.5	3	0.782222
966	Col2a1	1.4983	-0.445144	-0.492235	-0.560924	3	0.775123
967	Col3a1	1.49834	-0.532721	-0.532721	-0.432896	3	0.779363
968	Copb1	1.49552	-0.57462	-0.392578	-0.52832	3	0.751397
969	Cope	1.18235	-1.06417	0.421861	-0.540041	3	0.396078
970	Cops2	1.41029	-0.0065578	-0.588279	-0.815454	3	0.55719
971	Cox4i1	1.4631	-0.264939	-0.410223	-0.787942	3	0.658263
972	Cox5b	1.38486	-0.215727	-1.0042	-0.164941	3	0.572463
973	Cox7c	1.34319	-1.07411	-0.0801639	-0.18892	3	0.502313
974	Creld2	1.31454	0.242398	-0.803164	-0.75377	3	0.441208
975	Cryz	0.738559	0.184414	-1.46013	0.537158	3	0.289005
976	Ctbp2	1.23732	-0.838167	-0.785603	0.38645	3	0.444194
977	Ctnna3	1.04563	-0.356078	-1.22288	0.533332	3	0.365352
978	Cul3	1.27429	-1.02599	-0.506707	0.258414	3	0.460935
979	Cyb5b	1.15718	-1.28532	0.0456071	0.082531	3	0.388266
980	Cyb5r3	1.33781	-0.777252	-0.754108	0.19355	3	0.517765
981	Cyfip1	0.763424	-0.835041	-0.890833	0.962449	3	0.270025
982	Dcun1d1	1.4975	-0.568085	-0.502654	-0.426758	3	0.77161
983	Ddx50	0.589183	-1.45024	0.131383	0.72967	3	0.228381
984	Des	1.42899	-0.616246	-0.758473	-0.0542728	3	0.628016
985	Diaph1	1.02805	-0.223119	0.483363	-1.28829	3	0.326983
986	Diras2	1.49828	-0.5668	-0.459289	-0.472187	3	0.769134
987	Dnaja2	1.11984	0.288949	-1.28324	-0.125543	3	0.379973
988	Dnajc3	1.39527	0.0540707	-0.724671	-0.724671	3	0.542161
989	Dnm1l	1.22593	0.0500554	-0.0546645	-1.22132	3	0.375354
990	Dsp	0.799032	0.0883746	-1.43365	0.546244	3	0.30095
991	Dtx2	1.32179	0.223718	-0.838105	-0.707399	3	0.453954
992	Ecpas	1.14756	-0.158019	0.269608	-1.25915	3	0.361021
993	Eea1	1.29861	0.0389658	-0.211885	-1.12569	3	0.420413
994	Eef2k	1.38319	0.0484917	-0.543237	-0.888443	3	0.511244
995	Emc8	1.21266	-0.229931	-1.19624	0.213508	3	0.439697
996	Eno1	1.24956	0.149242	-0.231413	-1.16738	3	0.375752
997	Esyt1	1.28962	-0.733105	0.289448	-0.845964	3	0.452627
998	Exph5	1.41624	-0.816561	-0.571585	-0.0280925	3	0.598208
999	Fam114a2	1.27219	-1.17323	-0.0583885	-0.0405729	3	0.450525
1000	Fam13c	1.5	-0.5	-0.5	-0.5	3	0.782222
1001	Fam151a	1.02189	-1.03492	-0.658543	0.671571	3	0.341939
1002	Fam3c	1.49773	-0.456988	-0.57693	-0.463812	3	0.784285
1003	Fam50a	1.42628	-0.374896	-0.894789	-0.156598	3	0.630384
1004	Fam83h	1.36453	-0.951803	0.0646896	-0.477421	3	0.516629
1005	Fbxw15	1.46466	-0.248015	-0.445296	-0.771347	3	0.664247
1006	Fis1	1.4308	-0.0622906	-0.605062	-0.763443	3	0.597201
1007	Fkbp2	1.38112	-0.0962185	-1.00145	-0.283456	3	0.562125
1008	Fth1	1.34496	-0.996417	-0.436474	0.0879329	3	0.513707
1009	Gcn1	1.39311	-0.607391	-0.829683	0.04396	3	0.579898
1010	Gdpd1	1.28732	-0.249586	0.0902599	-1.12799	3	0.435383
1011	Gk	1.46781	-0.770436	-0.414986	-0.28239	3	0.678181
1012	Glo1	1.18913	-1.25082	0.1296	-0.0679099	3	0.402225
1013	Gmds	1.08829	-0.138498	0.345278	-1.29507	3	0.339839
1014	Gng12	1.24724	-0.772644	-0.843431	0.368836	3	0.451994
1015	Gnpda2	1.27323	0.185257	-0.354431	-1.10406	3	0.386834
1016	Gpi	1.09154	-0.652856	0.582563	-1.02125	3	0.357037
1017	Gps1	1.48778	-0.35956	-0.666083	-0.462134	3	0.758607
1018	Gpx1	1.39583	-0.982733	-0.223495	-0.189601	3	0.557547
1019	Grhpr	1.4108	-0.740346	0.00884674	-0.679302	3	0.56423
1020	Gstt2	0.778427	-0.36615	0.836694	-1.24897	3	0.275385
1021	Gys1	1.06527	-0.353481	0.506351	-1.21814	3	0.342583
1022	Hagh	1.39835	-0.131596	-0.968769	-0.297983	3	0.584269
1023	Hba	1.31172	-0.985468	-0.520214	0.193963	3	0.488404
1024	Hbb-b2	0.975133	-1.03811	-0.664732	0.727713	3	0.325964
1025	Hbb-y	0.960084	-0.755616	0.759851	-0.964319	3	0.316816
1026	Hectd1	0.930429	-0.470916	-1.18027	0.72076	3	0.324962
1027	Hpdl	1.4112	-0.00385962	-0.799045	-0.608296	3	0.578577
1028	Hprt1	0.666637	-0.00483933	-1.41177	0.749977	3	0.271389
1029	Hsd17b8	0.698672	-1.33611	-0.192906	0.83034	3	0.249279
1030	Hsdl2	1.41228	-0.706499	0.00574659	-0.711532	3	0.565566
1031	Hsp90b1	1.45673	-0.207419	-0.78979	-0.459517	3	0.678388
1032	Hspa2	0.832199	-0.533447	0.845173	-1.14392	3	0.286454
1033	Hspa4l	1.28341	0.197569	-0.410976	-1.07001	3	0.393504
1034	Hspa5	1.37772	-0.13872	-1.01641	-0.222587	3	0.561241
1035	Hyou1	0.810333	-0.439862	-1.20535	0.834876	3	0.292498
1036	Idh3a	1.12618	-0.255626	-1.2376	0.367039	3	0.398217
1037	Igsf8	1.48355	-0.594422	-0.603391	-0.285742	3	0.735934
1038	Ipo5	1.41084	-0.0167591	-0.560058	-0.834021	3	0.556643
1039	Iqgap2	1.49999	-0.494632	-0.50524	-0.500114	3	0.782974
1040	Itih2	1.5	-0.5	-0.5	-0.5	3	0.782222
1041	Itsn2	0.939333	-0.505023	0.723136	-1.15745	3	0.31084
1042	Kdm3b	1.49999	-0.501302	-0.504375	-0.49431	3	0.782741
1043	Khdc1a	1.44926	-0.660182	-0.118429	-0.670651	3	0.623052
1044	Kif2a	1.3758	-0.729908	-0.750632	0.104745	3	0.555853
1045	Kifc1	1.22248	-0.817249	-0.817249	0.412021	3	0.436154
1046	Kntc1	1.23372	-0.813439	-0.813439	0.393163	3	0.442752
1047	Krt13	1.25328	0.341029	-0.94222	-0.652086	3	0.400781
1048	Krt36	1.45508	-0.327453	-0.299475	-0.828151	3	0.63528
1049	Krt4	1.43761	-0.0880652	-0.588513	-0.761033	3	0.610251
1050	Krt5	0.378254	0.499355	-1.49296	0.615347	3	0.234454
1051	Krt84	1.42715	-0.0403419	-0.693404	-0.693404	3	0.597427
1052	Lamtor2	0.772074	0.207258	-1.45956	0.480231	3	0.295928
1053	Lancl1	1.46431	-0.261519	-0.422429	-0.780361	3	0.661967
1054	Lcp1	1.32011	0.0351509	-0.266705	-1.08855	3	0.437941
1055	Ldhc	1.33896	-0.342414	0.0464276	-1.04297	3	0.478585
1056	Lhpp	1.17872	-0.175789	0.232283	-1.23522	3	0.374374
1057	Limch1	1.2487	-1.01736	-0.550968	0.31962	3	0.445424
1058	Lrrc40	1.16005	-0.430378	-1.14035	0.410673	3	0.411686
1059	Lrrfip2	1.20687	-0.336556	-1.16023	0.289921	3	0.436389
1060	Lsm4	1.28963	-0.98032	-0.559619	0.250309	3	0.472927
1061	Man2c1	1.26507	0.336147	-0.848775	-0.752446	3	0.396647
1062	Map4	0.721309	-1.47823	0.441973	0.314953	3	0.255315
1063	Mapk9	1.3866	-0.832459	0.0626455	-0.616787	3	0.536865
1064	Mdh1	1.44239	-0.160555	-0.450927	-0.830906	3	0.612712
1065	Mfsd1	1.4162	-0.923799	-0.345593	-0.146802	3	0.587372
1066	Mgat4a	1.06787	-1.03066	0.612551	-0.649761	3	0.349447
1067	Mms19	1.49842	-0.487313	-0.450412	-0.560698	3	0.769629
1068	Mrps23	1.43934	-0.781379	-0.554036	-0.103922	3	0.632885
1069	Mthfsd	1.35785	-0.253728	-1.04314	-0.0609793	3	0.544616
1070	Mtpap	1.26625	-1.01972	-0.527244	0.280712	3	0.456074
1071	Myh9	1.47564	-0.322255	-0.413158	-0.740228	3	0.691633
1072	Myo5b	1.46224	-0.317216	-0.802406	-0.342615	3	0.696327
1073	Naa16	1.37287	-0.970901	0.0132314	-0.415204	3	0.525928
1074	Naa35	0.723117	0.0543567	-1.43083	0.653356	3	0.284156
1075	Naa38	1.10536	0.207209	-1.31728	0.0047125	3	0.381486
1076	Naa50	0.970101	-1.02463	0.737034	-0.682501	3	0.318163
1077	Nceh1	1.48455	-0.292416	-0.59995	-0.592179	3	0.738342
1078	Ndufa4	1.34153	-0.784382	0.185027	-0.742171	3	0.492321
1079	Ndufa8	1.06923	-1.31945	0.330642	-0.0804247	3	0.350715
1080	Nln	1.4572	-0.787924	-0.20858	-0.460696	3	0.643311
1081	Nlrp4b	1.13131	-0.246724	0.353955	-1.23854	3	0.360215
1082	Nlrp5	1.05473	-0.368827	0.527761	-1.21366	3	0.339824
1083	Nlrp9a	1.02937	-0.400719	0.575116	-1.20377	3	0.333184
1084	Nob1	1.48518	-0.685246	-0.448587	-0.351347	3	0.724377
1085	Npc1	1.08545	0.435338	-1.24819	-0.272603	3	0.353092
1086	Nr1d1	1.3818	-0.970221	-0.0260815	-0.3855	3	0.535851
1087	Nrbp1	1.42244	-0.098846	-0.875021	-0.448577	3	0.611658
1088	Nuak2	1.2833	-0.910965	0.290253	-0.662592	3	0.450766
1089	Nup62	0.942055	-0.864277	0.7865	-0.864277	3	0.311375
1090	Oas1d	1.31324	0.185062	-0.505531	-0.992771	3	0.421961
1091	Oog1	1.34304	0.126547	-0.510757	-0.958831	3	0.456399
1092	Oosp1	1.3148	0.0419994	-1.09618	-0.26062	3	0.492992
1093	Opa1	0.70577	-0.306752	-1.27844	0.879422	3	0.271357
1094	Ovgp1	1.38249	-1.00609	-0.134905	-0.241489	3	0.540138
1095	Oxct2b	0.824645	-1.29537	0.750724	-0.280003	3	0.277806
1096	P4hb	1.13145	-0.470611	-1.13042	0.469577	3	0.397896
1097	Pacsin2	1.34125	-0.892692	0.165304	-0.613861	3	0.493849
1098	Parl	0.724133	-1.38275	-0.0870821	0.745695	3	0.255209
1099	Pcbd1	1.43134	-0.488541	-0.105227	-0.837571	3	0.590037
1100	Pcna	1.14778	0.449131	-1.11925	-0.477667	3	0.358636
1101	Pdia3	1.40083	-0.149519	-0.966567	-0.28474	3	0.588511
1102	Pdk3	1.35985	-0.216896	-0.0968355	-1.04612	3	0.49181
1103	Pdlim1	0.407274	0.483099	-1.49503	0.604662	3	0.238077
1104	Pdxdc1	1.49329	-0.365084	-0.577989	-0.550214	3	0.767574
1105	Pex26	1.45992	-0.333028	-0.315664	-0.811226	3	0.646572
1106	Pfdn5	1.28837	-0.115473	-0.0212355	-1.15166	3	0.427005
1107	Pgls	1.2857	0.248663	-0.534778	-0.999582	3	0.393324
1108	Pgm2l1	1.22307	-0.675141	0.396174	-0.944103	3	0.412927
1109	Pgrmc2	0.840943	-1.34965	-0.159098	0.667801	3	0.283239
1110	Pisd	0.825493	-1.09623	-0.599542	0.87028	3	0.281124
1111	Pithd1	0.72665	0.0672741	-1.43434	0.640414	3	0.285111
1112	Pla2g4f	1.28994	-0.629922	-0.930608	0.270588	3	0.484092
1113	Plac8	0.772968	0.409519	-1.46751	0.28502	3	0.294436
1114	Plcd1	1.0818	-0.211072	-1.27384	0.403109	3	0.380556
1115	Plch1	1.38852	-0.98425	-0.305958	-0.0983077	3	0.55243
1116	Pld1	1.18198	-1.09	0.407113	-0.499085	3	0.39605
1117	Pls1	1.37291	-1.00365	-0.32536	-0.043902	3	0.53669
1118	Polr2a	1.43725	-0.286346	-0.267221	-0.883686	3	0.598824
1119	Polr2g	1.41535	-0.855091	-0.0470484	-0.513212	3	0.573315
1120	Ppef2	1.46087	-0.490055	-0.763324	-0.207488	3	0.690906
1121	Ppib	1.38302	-0.841422	-0.611835	0.0702401	3	0.558179
1122	Ppme1	1.44826	-0.850554	-0.283662	-0.314048	3	0.632155
1123	Ppp1r16b	1.11984	-0.911075	0.564239	-0.773004	3	0.368782
1124	Ppp2ca	1.49859	-0.446052	-0.500497	-0.552045	3	0.777397
1125	Ppp2r5c	1.24527	0.159435	-1.16995	-0.234757	3	0.440703
1126	Ppp4c	0.496244	0.159679	-1.44893	0.793004	3	0.244559
1127	Ppt2	0.904264	-0.64647	-1.05926	0.801467	3	0.312778
1128	Prrc2c	1.39234	-0.133777	-0.274668	-0.983895	3	0.525347
1129	Psma1	1.29973	0.262042	-0.674846	-0.886922	3	0.412791
1130	Psmd5	1.01447	-0.309901	0.549547	-1.25412	3	0.326531
1131	Psmd8	1.40596	0.024209	-0.714945	-0.715223	3	0.559455
1132	Psmf1	0.948602	-0.395316	0.669617	-1.2229	3	0.311712
1133	Ptgr1	1.31328	-0.482243	-1.00604	0.175004	3	0.504687
1134	Ptpn11	0.682661	0.0750253	-1.43745	0.679765	3	0.276323
1135	Pygb	1.33007	-0.805419	-0.733808	0.209159	3	0.510157
1136	Rab10	1.4184	-0.855824	-0.0605325	-0.502042	3	0.577694
1137	Rab11b	1.47599	-0.363465	-0.368549	-0.74398	3	0.689512
1138	Rab1A	1.00337	0.376639	-1.36052	-0.0194966	3	0.342185
1139	Rab1b	1.41087	-0.917792	-0.0956176	-0.397457	3	0.570107
1140	Rab21	1.37009	-0.45064	0.0388191	-0.958267	3	0.511384
1141	Rab22a	1.36432	0.101101	-0.898073	-0.567345	3	0.516988
1142	Rab2a	1.26725	0.00504913	-0.095468	-1.17683	3	0.402803
1143	Rab3d	1.49004	-0.342448	-0.618682	-0.528909	3	0.760703
1144	Rab3gap1	1.10794	-0.258913	0.395557	-1.24458	3	0.352674
1145	Rab3gap2	1.39542	0.0536614	-0.722619	-0.726462	3	0.542203
1146	Rab7a	1.32904	-1.09856	-0.126752	-0.103728	3	0.491976
1147	Rabggta	1.05934	-0.13461	0.38384	-1.30857	3	0.331095
1148	Rac1	1.43678	-0.879666	-0.336209	-0.220909	3	0.61642
1149	Ralgapb	1.14014	-0.188084	-1.25433	0.302277	3	0.404443
1150	Rap1b	1.18074	-0.918496	-0.734375	0.472127	3	0.411189
1151	Rap1gds1	1.36828	-0.845604	0.110251	-0.63293	3	0.51789
1152	Rdh11	1.42329	-0.273957	-0.920155	-0.229173	3	0.624823
1153	Reep5	1.32514	-0.0944408	-1.10411	-0.126585	3	0.510371
1154	Rfpl4a	1.0768	0.351676	-1.30438	-0.124097	3	0.361951
1155	Rhpn2	1.45529	-0.426301	-0.806902	-0.222082	3	0.681397
1156	Rida	1.43206	-0.312417	-0.224577	-0.895071	3	0.589478
1157	Rnf207	1.13717	-1.1339	-0.460492	0.457227	3	0.385154
1158	Rock2	1.2319	0.176732	-1.18342	-0.225208	3	0.432612
1159	Rps6ka1	1.21022	-1.19383	0.226346	-0.242735	3	0.411519
1160	Rraga	1.45004	-0.715954	-0.607199	-0.126888	3	0.655716
1161	Rrbp1	1.33163	-0.229293	-1.08343	-0.0189084	3	0.520062
1162	Rrm2b	1.4597	-0.381727	-0.272027	-0.80595	3	0.644806
1163	Rybp	0.95687	-0.628414	-1.06854	0.740082	3	0.329325
1164	S100a14	1.25052	-0.742315	0.360721	-0.86893	3	0.428743
1165	S100a16	0.988148	-0.632452	0.705416	-1.06111	3	0.324522
1166	Sacm1l	1.28614	-1.03181	-0.479919	0.225591	3	0.46844
1167	Samhd1	0.945299	-0.143758	0.538514	-1.34005	3	0.303428
1168	Samm50	0.923361	-0.635135	0.778511	-1.06674	3	0.307387
1169	Sart3	0.791644	-0.831739	-0.89666	0.936755	3	0.277235
1170	Scg3	1.5	-0.5	-0.5	-0.5	3	0.782222
1171	Scn4b	1.42022	-0.700942	-0.700942	-0.0183373	3	0.610871
1172	Scp2	1.45137	-0.490275	-0.171259	-0.789832	3	0.62593
1173	Sdhb	0.75244	-0.875972	-0.848969	0.972501	3	0.266383
1174	Sec22b	1.49348	-0.596555	-0.523915	-0.373014	3	0.759256
1175	Sec31a	1.39735	-0.192439	-0.979597	-0.225315	3	0.586482
1176	Sepsecs	1.47034	-0.68839	-0.561988	-0.219964	3	0.695894
1177	Sil1	1.33873	0.187348	-0.698763	-0.827311	3	0.459218
1178	Skic8	0.989759	-0.670356	-1.03148	0.712075	3	0.339075
1179	Slc4a1	1.46354	-0.642806	-0.642806	-0.177926	3	0.686825
1180	Smc4	0.925087	-0.44034	0.71492	-1.19967	3	0.306721
1181	Snd1	0.867028	-0.103937	-1.36803	0.604939	3	0.314803
1182	Sprr1a	1.4142	-0.819411	-0.572831	-0.021953	3	0.595419
1183	Sprr1b	1.32201	-0.083712	-1.10833	-0.12996	3	0.507362
1184	Ssbp1	1.43399	-0.479121	-0.836763	-0.118104	3	0.641152
1185	Stat3	1.48505	-0.458016	-0.344012	-0.683018	3	0.713664
1186	Sypl1	0.74648	-1.46423	0.502438	0.21531	3	0.260548
1187	Taok3	1.47324	-0.225355	-0.633165	-0.61472	3	0.705357
1188	Tbc1d25	1.45226	-0.66106	-0.66106	-0.13014	3	0.663987
1189	Tcl1a	1.39333	-0.08626	-0.339727	-0.967348	3	0.525324
1190	Tcl1b1	1.3957	-0.0884278	-0.345652	-0.961623	3	0.528755
1191	Tcl1b2	0.989222	-1.00453	0.719077	-0.703773	3	0.323955
1192	Tcl1b4	1.44743	-0.157644	-0.800309	-0.48948	3	0.655957
1193	Tjp1	1.46168	-0.171832	-0.677541	-0.612303	3	0.676966
1194	Tm9sf2	1.07557	-0.106324	0.340641	-1.30989	3	0.333964
1195	Tmed2	1.10112	-0.449959	-1.15415	0.502991	3	0.385265
1196	Tmem199	1.29505	0.256536	-0.939105	-0.612477	3	0.440104
1197	Tomm7	1.46488	-0.720388	-0.201876	-0.542612	3	0.657124
1198	Tpmt	1.36486	-0.00917272	-0.347604	-1.00809	3	0.485938
1199	Tpp2	1.36752	-0.0383998	-0.314452	-1.01466	3	0.490409
1200	Ttll4	1.47644	-0.28591	-0.717141	-0.473387	3	0.726318
1201	Tubal3	1.14411	-0.249412	-1.23111	0.336407	3	0.406079
1202	Tubb2a	1.48889	-0.628018	-0.334922	-0.525951	3	0.724435
1203	Tubb2b	0.974625	-0.637653	-1.0592	0.722224	3	0.334835
1204	Tubb4b	0.758183	-1.10426	-0.583886	0.929966	3	0.26393
1205	Txndc5	0.95836	-0.505461	0.701855	-1.15475	3	0.315646
1206	Ube2s	1.25998	-0.729353	0.342836	-0.873468	3	0.434042
1207	Ubxn8	1.44773	-0.112499	-0.667616	-0.667616	3	0.640159
1208	Umps	1.16508	-0.923979	-0.736907	0.49581	3	0.403348
1209	Vac14	1.41921	-0.0267279	-0.784623	-0.60786	3	0.591953
1210	Vapa	1.28067	-1.15097	-0.180478	0.0507821	3	0.458243
1211	Vat1	1.44969	-0.246802	-0.36267	-0.840216	3	0.625272
1212	Vcp	1.01825	-0.706699	-0.996968	0.685418	3	0.348049
1213	Vdac3	1.25281	-0.969381	-0.616376	0.33295	3	0.449523
1214	Vim	1.1822	-0.921492	-0.730048	0.469336	3	0.411843
1215	Vkorc1	1.45221	-0.482541	-0.178155	-0.791516	3	0.627627
1216	Vta1	1.25543	0.24722	-1.09323	-0.409421	3	0.431872
1217	Wdr1	1.36705	0.126288	-0.756264	-0.737077	3	0.502162
1218	Wdr46	1.46798	-0.634653	-0.634653	-0.198672	3	0.696614
1219	Wdr62	1.46134	-0.437929	-0.784662	-0.238752	3	0.693752
1220	Wnk1	1.07526	-0.289912	0.459204	-1.24455	3	0.343435
1221	Xrcc1	1.32863	-0.771086	-0.771086	0.213545	3	0.510172
1222	Ywhah	1.4977	-0.421353	-0.532004	-0.544348	3	0.778414
1223	Zp2	0.926056	-0.776679	-0.948769	0.799392	3	0.316086
1224	Abcb7	-0.643431	1.38235	-0.817851	0.0789339	4	0.284285
1225	Acad9	-0.582493	1.48849	-0.321345	-0.584656	4	0.363443
1226	Acot8	-0.342561	0.61299	0.976165	-1.24659	4	0.283466
1227	Acox3	0.129062	0.209543	1.03114	-1.36974	4	0.281206
1228	Acsl4	0.992073	0.727025	-0.928756	-0.790341	4	0.51744
1229	Acyp1	0.0557162	1.36405	-0.456532	-0.963239	4	0.548537
1230	Adk	0.174718	1.29835	-0.421254	-1.05181	4	0.595944
1231	Adss2	0.975872	-0.0660315	0.44769	-1.35753	4	0.320625
1232	Ahsa1	0.765495	0.0268072	0.628404	-1.42071	4	0.325889
1233	Aip	-0.192506	1.21231	0.187676	-1.20748	4	0.442105
1234	Ak2	0.131504	1.34416	-0.946579	-0.529084	4	0.467256
1235	Akr1a1	0.927724	0.353682	0.131708	-1.41311	4	0.446992
1236	Akr1b1	1.12931	0.322882	-0.194123	-1.25807	4	0.447186
1237	Aldh7a1	1.21591	0.394601	-0.619548	-0.990965	4	0.433811
1238	Aldh9a1	0.729677	0.691686	-0.0110375	-1.41033	4	0.574816
1239	Aldoa	0.82933	0.855098	-1.12714	-0.557283	4	0.46933
1240	Anln	0.68124	1.02118	-0.702941	-0.999484	4	0.69748
1241	Anxa6	1.04716	0.647008	-1.00477	-0.689398	4	0.456739
1242	Anxa7	0.994563	0.696075	-0.624869	-1.06577	4	0.610763
1243	Apeh	1.0153	0.59008	-0.395051	-1.21033	4	0.582049
1244	Arcn1	0.183736	1.30974	-0.486372	-1.00711	4	0.59427
1245	Arf5	-0.663267	1.43163	-0.712306	-0.0560527	4	0.298772
1246	Aspscr1	0.823268	0.867755	-0.581454	-1.10957	4	0.70897
1247	Atg12	0.419922	0.51184	-1.49729	0.565524	4	0.240678
1248	Atg16l1	1.20834	0.166093	-0.154392	-1.22004	4	0.37939
1249	Atg5	0.918145	0.639456	-0.261575	-1.29603	4	0.605522
1250	Atp2c1	-0.359821	1.48011	-0.721839	-0.398447	4	0.379527
1251	Atp6v1b2	0.475235	1.03699	-0.229135	-1.28309	4	0.67642
1252	Atp6v1e1	-0.580065	1.49751	-0.467321	-0.45012	4	0.352901
1253	Blmh	-0.847328	1.37813	0.0823925	-0.613194	4	0.309206
1254	Bpgm	0.938531	0.684895	-0.404085	-1.21934	4	0.636253
1255	Brox	0.968894	0.70319	-1.12659	-0.545497	4	0.432589
1256	Bub1b	1.1579	0.275869	-0.189941	-1.24382	4	0.425526
1257	Calm2	0.945658	0.219734	0.247478	-1.41287	4	0.398072
1258	Canx	0.885083	0.840396	-0.966958	-0.758522	4	0.540166
1259	Capn1	-0.256985	1.07401	-1.25901	0.441984	4	0.257643
1260	Cat	-0.62476	1.49322	-0.471989	-0.396473	4	0.34077
1261	Cbx1	0.888836	0.84291	-0.865873	-0.865873	4	0.588759
1262	Ccdc157	0.649875	0.810235	-0.0761359	-1.38397	4	0.620378
1263	Ccdc6	-0.121044	1.4446	-0.768033	-0.555523	4	0.439806
1264	Cdo1	1.18624	0.421808	-0.557043	-1.05101	4	0.46148
1265	Cenpe	1.14574	0.467206	-0.516478	-1.09647	4	0.495184
1266	Cep162	-0.11985	1.40984	-0.356961	-0.933034	4	0.494145
1267	Cfl2	0.729638	0.986663	-0.754995	-0.961305	4	0.674439
1268	Chd4	0.627019	1.04608	-0.598924	-1.07418	4	0.727034
1269	Chka	-1.07826	1.33593	-0.0302115	-0.227459	4	0.256571
1270	Cisd1	-0.261816	1.2132	0.233893	-1.18528	4	0.422026
1271	Ckap5	0.809709	0.726786	-1.33205	-0.204447	4	0.362762
1272	Clta	-0.852974	1.16869	0.496655	-0.812367	4	0.288632
1273	Cltb	0.256656	1.17292	-0.196837	-1.23274	4	0.613563
1274	Cltc	0.768766	0.0809641	0.585438	-1.43517	4	0.338859
1275	Coasy	0.746263	0.877433	-0.390534	-1.23316	4	0.721915
1276	Copg2	0.163386	1.34888	-0.684224	-0.828044	4	0.55189
1277	Cops3	1.10517	0.350058	-0.181164	-1.27406	4	0.46029
1278	Cops4	-0.105378	1.40695	-0.365865	-0.935703	4	0.498467
1279	Cops5	0.0409583	0.861263	0.51054	-1.41276	4	0.412466
1280	Cops6	0.711042	0.884868	-0.330001	-1.26591	4	0.712784
1281	Cops7a	0.311516	0.857303	0.277252	-1.44607	4	0.494243
1282	Coro1b	1.01054	0.536301	-1.27084	-0.276001	4	0.342816
1283	Crabp2	-1.14268	1.29697	-0.0880411	-0.0662445	4	0.238152
1284	Crk	0.614565	1.029	-1.14799	-0.495572	4	0.472412
1285	Cryab	-0.0170061	1.14816	-1.28727	0.15611	4	0.311674
1286	Cryl1	0.970702	0.746562	-0.972396	-0.744868	4	0.507058
1287	Crym	0.0761635	1.37195	-0.545958	-0.902155	4	0.545844
1288	Csad	0.759656	0.269012	0.439992	-1.46866	4	0.389225
1289	Cul1	1.22917	0.400596	-0.797679	-0.832087	4	0.398925
1290	Cul4b	0.6449	0.891112	-1.32044	-0.215577	4	0.384018
1291	Cyb5a	0.757669	-0.20956	0.78231	-1.33042	4	0.278614
1292	Czib	0.707258	0.914187	-0.392687	-1.22876	4	0.730344
1293	Daglb	0.38873	0.960956	0.0374166	-1.3871	4	0.578717
1294	Dcp1a	0.228299	1.16192	-0.133209	-1.25701	4	0.594429
1295	Dctpp1	0.342296	0.925235	0.148365	-1.4159	4	0.537753
1296	Dcxr	-0.114613	1.43014	-0.853053	-0.462469	4	0.422821
1297	Ddb1	0.788192	0.874081	-0.489698	-1.17257	4	0.724681
1298	Ddi2	0.272918	1.29909	-0.819739	-0.752269	4	0.550849
1299	Ddt	0.433158	1.0135	-0.11556	-1.3311	4	0.635143
1300	Ddx19a	0.343299	1.22145	-0.494297	-1.07045	4	0.656939
1301	Dera	0.0873689	1.15044	-1.29076	0.0529482	4	0.33335
1302	Dhx15	0.160506	1.14477	-1.28977	-0.0155116	4	0.348414
1303	Dipk2a	1.25837	0.330569	-0.644665	-0.94427	4	0.393131
1304	Dlgap4	0.99846	0.690985	-0.622794	-1.06665	4	0.608341
1305	Dnaaf5	0.623392	1.07407	-0.756353	-0.941109	4	0.669824
1306	Dnaja4	0.785459	0.503004	0.161986	-1.45045	4	0.485525
1307	Dnajc7	-0.686028	1.24299	-0.922394	0.365436	4	0.244712
1308	Dnmt1	0.956572	0.091588	0.349779	-1.39794	4	0.359346
1309	Dstn	1.02435	0.67492	-0.689248	-1.01002	4	0.580048
1310	Dync1i2	0.44067	1.07528	-1.25824	-0.257716	4	0.405616
1311	Dync1li1	0.264569	1.04805	-1.35277	0.0401533	4	0.337924
1312	Dynll1	0.434021	-0.015945	0.958005	-1.37608	4	0.280396
1313	Dynll2	1.21378	0.375343	-0.546389	-1.04274	4	0.436696
1314	Eif4e3	0.983441	0.0917299	0.312836	-1.38801	4	0.361169
1315	Eif4g3	0.680119	0.924964	-0.358846	-1.24624	4	0.725676
1316	Elob	1.04526	0.610943	-0.542902	-1.1133	4	0.577662
1317	Eloc	1.00892	0.678079	-1.06632	-0.620685	4	0.446433
1318	Elp2	-1.09304	1.16798	0.430652	-0.50559	4	0.249458
1319	Esd	1.06091	0.633003	-0.986797	-0.707114	4	0.457298
1320	Ezhip	0.276103	1.17771	-0.237012	-1.2168	4	0.625572
1321	Fbp1	1.21819	0.185071	-0.203041	-1.20022	4	0.383419
1322	Fbxo7	1.03511	0.321992	-0.00623673	-1.35086	4	0.446095
1323	Fhip1a	0.0360746	1.38414	-0.902925	-0.517288	4	0.453375
1324	Fkbp1a	0.269233	1.28188	-0.977212	-0.573899	4	0.493552
1325	Flnc	0.365455	0.868432	-1.43884	0.204954	4	0.304274
1326	Fsd1	-0.790504	1.46522	-0.35495	-0.319764	4	0.308778
1327	G6pdx	1.07407	0.428387	-0.234433	-1.26803	4	0.497567
1328	Galm	0.892581	0.541996	-0.0537618	-1.38081	4	0.535469
1329	Gapdh	0.558003	1.08457	-0.535543	-1.10703	4	0.725967
1330	Gars1	-0.25094	1.45917	-0.80152	-0.406711	4	0.395263
1331	Gba1	1.06999	0.586823	-1.09132	-0.565499	4	0.40646
1332	Gbe1	0.89753	0.698244	-0.332244	-1.26353	4	0.641251
1333	Gda	0.957174	0.603622	-0.279691	-1.28111	4	0.588864
1334	Gdi2	0.341699	0.149602	0.924857	-1.41616	4	0.299257
1335	Get3	1.02627	0.432848	-0.140118	-1.319	4	0.498036
1336	Gfpt1	0.439016	1.20228	-0.734443	-0.906853	4	0.634509
1337	Ggct	1.08456	0.481993	-0.356447	-1.21011	4	0.522101
1338	Glod4	0.124893	1.335	-0.468652	-0.991237	4	0.573298
1339	Glrx	1.03259	0.503707	-0.268189	-1.26811	4	0.536229
1340	Glrx5	-0.284338	1.34346	-1.05559	-0.00352953	4	0.325266
1341	Glul	-0.260846	1.44145	-0.309892	-0.870713	4	0.452272
1342	Gmfb	1.00776	0.671385	-1.08846	-0.590691	4	0.436341
1343	Gorasp2	0.0700939	1.14802	0.0747772	-1.29289	4	0.515857
1344	Gsdma	-0.766703	1.28986	-0.814561	0.291403	4	0.247659
1345	Gsta4	1.09831	0.584219	-0.705329	-0.977199	4	0.523257
1346	Gstm5	1.20615	0.400387	-0.585986	-1.02055	4	0.443694
1347	Gyg1	0.732311	0.256953	0.482193	-1.47146	4	0.381317
1348	Hint1	0.500551	0.891759	0.00561085	-1.39792	4	0.595991
1349	Hnrnpul2	0.401196	0.842782	-1.4451	0.20112	4	0.304025
1350	Hpcal1	0.53103	0.388342	0.575828	-1.4952	4	0.385298
1351	Hspa4	0.0215537	1.39148	-0.886801	-0.526228	4	0.453651
1352	Hspb1	-0.15822	1.18963	-1.23259	0.201176	4	0.298983
1353	Hsph1	0.457451	1.16805	-0.583315	-1.04218	4	0.686129
1354	Igbp1	-0.316998	1.1791	0.323151	-1.18525	4	0.39984
1355	Impa2	0.549861	1.12887	-0.75497	-0.923759	4	0.657126
1356	Incenp	-0.54061	1.39985	0.00570426	-0.864944	4	0.378559
1357	Ipo8	0.974454	0.139546	0.282783	-1.39678	4	0.374697
1358	Isca1	-0.291329	1.27213	-1.12908	0.148274	4	0.300816
1359	Jpt2	0.50682	1.00786	-0.218729	-1.29596	4	0.678261
1360	Jup	-0.843868	1.33666	-0.682171	0.189376	4	0.25262
1361	Kdm1b	0.0754873	1.38708	-0.750804	-0.711763	4	0.50561
1362	Khdc3	-0.193382	1.40308	-0.242701	-0.966994	4	0.473716
1363	Kpnb1	0.607345	0.929361	-1.30996	-0.226741	4	0.389874
1364	Krt10	-0.75681	1.47224	-0.313971	-0.40146	4	0.320094
1365	Krt14	-1.14097	1.29784	-0.0510549	-0.105816	4	0.240467
1366	Krt17	-0.124531	1.35888	-1.05084	-0.183504	4	0.368119
1367	Krt26	-0.667461	1.39617	-0.776474	0.0477598	4	0.285886
1368	Krt28	0.804793	0.679429	-0.113929	-1.37029	4	0.597338
1369	Krt6a	-0.116613	1.44713	-0.724767	-0.605749	4	0.449877
1370	Lamtor4	-0.998016	1.38192	-0.0905261	-0.293376	4	0.273376
1371	Ldhb	0.662892	0.836464	-0.142692	-1.35666	4	0.647612
1372	Ldhd	-0.28472	1.48324	-0.61818	-0.580338	4	0.417151
1373	Lgalsl	-0.523356	1.49973	-0.476988	-0.499387	4	0.366991
1374	Lpin2	0.306228	1.0734	-0.056423	-1.3232	4	0.595606
1375	Lrrc45	1.1264	0.531992	-0.638068	-1.02033	4	0.509817
1376	Lrrc47	-0.3067	0.973535	0.598202	-1.26504	4	0.358438
1377	Lsm6	1.01461	0.670024	-1.06887	-0.61576	4	0.442771
1378	Lsm7	1.14224	0.267201	-0.143197	-1.26625	4	0.423784
1379	Lypla1	-0.160428	1.29123	-1.14317	0.012372	4	0.330565
1380	Lypla2	-0.427236	1.49679	-0.484243	-0.585314	4	0.392441
1381	Lyz1	0.953885	0.533063	-1.33527	-0.151679	4	0.325555
1382	Lztfl1	1.13165	0.432408	-0.388799	-1.17526	4	0.491601
1383	Map2k1	0.793007	0.269765	0.399641	-1.46241	4	0.394612
1384	Me1	0.571089	1.11282	-0.747876	-0.936036	4	0.66471
1385	Men1	0.266458	1.07327	-0.00666514	-1.33306	4	0.574648
1386	Miox	1.09976	0.394621	-0.238157	-1.25622	4	0.480576
1387	Mocs3	0.839617	0.892037	-0.865827	-0.865827	4	0.603451
1388	Mpst	-0.441351	1.14467	-1.14148	0.43816	4	0.250023
1389	Mtap	1.00682	0.701415	-0.721275	-0.986961	4	0.584432
1390	Mthfd1	0.590209	1.01164	-1.21643	-0.385416	4	0.437094
1391	Mtmr14	0.681518	-0.0973963	0.793169	-1.37729	4	0.292256
1392	Mtpn	0.0905518	1.22681	-1.21501	-0.102356	4	0.364341
1393	Mvp	-0.219267	0.69739	0.845205	-1.32333	4	0.318989
1394	Mydgf	0.914733	0.814432	-0.914385	-0.81478	4	0.556547
1395	Myh11	0.161732	1.30376	-0.416331	-1.04916	4	0.591212
1396	Naa30	-1.02057	1.33142	-0.41757	0.106715	4	0.242119
1397	Nagk	-0.673068	1.44376	-0.673068	-0.0976186	4	0.302544
1398	Ndufa12	-1.20135	1.23995	0.07698	-0.115575	4	0.230114
1399	Nexn	-0.369212	1.43136	-0.885211	-0.176934	4	0.345311
1400	Nfs1	0.954517	0.733836	-0.594063	-1.09429	4	0.640314
1401	Ngly1	-0.89995	1.41675	-0.415507	-0.101295	4	0.27543
1402	Nit2	0.125565	0.665919	0.659617	-1.4511	4	0.378818
1403	Nlrp14	0.756557	0.425884	0.288313	-1.47075	4	0.444353
1404	Nlrp9b	-0.120518	1.43358	-0.471795	-0.841268	4	0.485906
1405	Nsf	0.463637	1.0849	-0.32203	-1.22651	4	0.694884
1406	Nudc	-0.0476845	1.41171	-0.489004	-0.875024	4	0.508669
1407	Nudcd3	-0.200105	1.44592	-0.406974	-0.838839	4	0.465717
1408	Nudt5	0.60022	-0.00580584	0.812532	-1.40695	4	0.301333
1409	Nudt7	-0.0541938	0.440373	0.974936	-1.36112	4	0.296706
1410	Nutf2	0.796485	0.769078	-1.30654	-0.259028	4	0.379053
1411	Ogdh	-0.285641	1.47351	-0.449596	-0.738272	4	0.436296
1412	Ooep	0.409176	0.520617	0.566916	-1.49671	4	0.399899
1413	Ostf1	-0.123132	1.44938	-0.711373	-0.614878	4	0.450444
1414	Otub1	1.02066	0.28181	0.0666111	-1.36908	4	0.428218
1415	Otud6a	-0.52059	1.49513	-0.390532	-0.584005	4	0.375091
1416	Pafah1b1	-0.23982	1.2093	0.225944	-1.19542	4	0.427406
1417	Paip1	0.22676	0.807155	0.421817	-1.45573	4	0.447039
1418	Pak1	0.164345	1.26527	-0.296364	-1.13325	4	0.592664
1419	Pank2	0.406969	1.00406	-0.0610239	-1.35001	4	0.61379
1420	Paox	1.06683	0.603186	-0.607432	-1.06258	4	0.559647
1421	Park7	0.449971	1.14528	-0.470945	-1.12431	4	0.699273
1422	Pcyt1b	0.302843	1.21491	-1.13338	-0.384374	4	0.439604
1423	Pdcd2l	0.622901	0.822342	-0.0550196	-1.39022	4	0.614729
1424	Pdcd5	-0.441933	1.45645	-0.797803	-0.216712	4	0.343462
1425	Pdcd6ip	0.658229	0.884705	-0.226623	-1.31631	4	0.683333
1426	Pdia4	1.06377	0.637424	-0.937352	-0.763842	4	0.47616
1427	Pdxp	1.00364	0.396028	-0.0454913	-1.35418	4	0.477146
1428	Pdzk1	0.648462	0.995293	-0.476969	-1.16679	4	0.743694
1429	Pebp1	1.16736	0.265165	-0.196208	-1.23631	4	0.420242
1430	Pecr	0.78979	0.57716	0.0611192	-1.42807	4	0.525961
1431	Pex14	-0.552671	1.05754	0.598653	-1.10353	4	0.325407
1432	Pfn2	0.479063	0.895263	0.028594	-1.40292	4	0.586843
1433	Pgk1	1.16522	0.501667	-0.859302	-0.807585	4	0.435619
1434	Pgm1	-0.926633	1.27663	-0.649505	0.299506	4	0.232663
1435	Pgm2	1.11633	0.565315	-0.941522	-0.740118	4	0.442626
1436	Pgp	0.895701	0.628485	-0.195897	-1.32829	4	0.592397
1437	Phpt1	0.923513	0.681324	-0.357913	-1.24692	4	0.633835
1438	Pik3cd	1.19118	0.240877	-0.217193	-1.21486	4	0.407562
1439	Pik3r1	1.03896	0.619084	-0.543773	-1.11427	4	0.58248
1440	Pkm	-0.0630852	0.54332	0.896877	-1.37711	4	0.315184
1441	Pla2g4c	0.933678	0.633003	-0.283186	-1.28349	4	0.604204
1442	Plaa	0.616729	1.0806	-0.772938	-0.924395	4	0.661435
1443	Plec	-1.001	1.31964	-0.48009	0.161444	4	0.239284
1444	Pno1	-0.424559	1.48048	-0.340274	-0.715645	4	0.404234
1445	Polr2d	-0.279075	1.13238	-1.22533	0.372027	4	0.267242
1446	Ppp2r1a	-0.587176	1.49657	-0.423168	-0.48623	4	0.35501
1447	Ppp2r2a	0.0566902	1.34667	-0.386613	-1.01675	4	0.553444
1448	Ppp4r1	0.63924	0.0833944	0.716485	-1.43912	4	0.324346
1449	Prdx1	0.830057	0.830163	-0.481062	-1.17916	4	0.708179
1450	Prdx2	0.903185	0.70323	-0.356308	-1.25011	4	0.645338
1451	Prdx4	-0.58702	1.22741	-1.00715	0.366763	4	0.251339
1452	Prkcd	1.03858	0.666068	-0.740956	-0.963689	4	0.55856
1453	Prox1	0.132108	0.406855	0.886325	-1.42529	4	0.319609
1454	Psma2	-0.552512	1.37833	-0.88933	0.0635143	4	0.294317
1455	Psmd9	0.712612	0.996881	-0.718307	-0.991186	4	0.691164
1456	Ptpa	0.548028	0.9512	-1.32886	-0.170371	4	0.378835
1457	Pycr3	0.696447	0.789012	-0.114587	-1.37087	4	0.629092
1458	Qdpr	1.03762	0.66837	-0.749505	-0.956487	4	0.556963
1459	QNG1	-0.733214	1.38498	0.0814529	-0.733214	4	0.33371
1460	Rab14	0.148699	1.32442	-0.999947	-0.473176	4	0.454312
1461	Rad23b	0.283095	0.426175	0.760421	-1.46969	4	0.349578
1462	Rb1cc1	-0.918943	1.37734	0.0477558	-0.506154	4	0.293896
1463	Rbx1	0.907758	0.764063	-0.523909	-1.14791	4	0.671035
1464	Rdx	0.376534	1.24326	-0.791997	-0.827802	4	0.593565
1465	Rfx8	0.750726	0.69047	-0.0419462	-1.39925	4	0.582859
1466	Rnf114	0.922349	0.805544	-0.802449	-0.925444	4	0.603521
1467	Rnf121	0.867047	0.829652	-0.602875	-1.09382	4	0.68771
1468	Rpa3	-0.181868	1.36079	-1.04786	-0.131059	4	0.35423
1469	Rpe	0.412352	0.854145	0.172479	-1.43898	4	0.532442
1470	Rps27a	-0.311431	0.715848	0.872221	-1.27664	4	0.30676
1471	Rrp1	0.8636	0.72717	-1.27504	-0.315726	4	0.38425
1472	Rufy1	0.372993	1.24531	-0.791518	-0.826787	4	0.592625
1473	Sec61a1	0.209712	1.32689	-0.854311	-0.682295	4	0.519704
1474	Sephs2	-0.0194881	1.41661	-0.606793	-0.790333	4	0.502598
1475	Sf3a1	-0.557605	1.47329	-0.235069	-0.680616	4	0.373756
1476	Sh3bgrl3	0.782037	0.855529	-1.21607	-0.421493	4	0.429517
1477	Sh3kbp1	1.13862	0.519989	-0.659482	-0.999124	4	0.497688
1478	Ski	0.257771	0.415703	0.788866	-1.46234	4	0.342655
1479	Skp1	0.837453	0.875878	-0.678118	-1.03521	4	0.68247
1480	Slc45a3	1.17219	0.391323	-0.427817	-1.1357	4	0.464067
1481	Slc7a6os	-0.0170554	1.41981	-0.701376	-0.701376	4	0.486085
1482	Snx12	0.415713	0.81176	-1.45483	0.22736	4	0.298647
1483	Spin1	0.467669	0.981875	-0.105653	-1.34389	4	0.636004
1484	Sprr2b	0.7907	0.924967	-0.70377	-1.0119	4	0.687056
1485	St13	0.781674	0.880357	-0.489852	-1.17218	4	0.726749
1486	Stbd1	0.868399	-0.0511012	0.568409	-1.38571	4	0.317649
1487	Strn	0.754443	0.594982	0.0889433	-1.43837	4	0.524622
1488	Stx12	-0.0962628	1.4413	-0.606081	-0.738956	4	0.477102
1489	Stx5	-0.329566	0.65656	0.933511	-1.2605	4	0.293093
1490	Sub1	-1.01681	1.36414	-0.0238292	-0.323507	4	0.271076
1491	Sytl4	0.67383	1.03888	-0.856354	-0.856354	4	0.625686
1492	Tacc2	0.666643	0.992815	-0.51908	-1.14038	4	0.743081
1493	Tacc3	0.926618	0.788862	-0.703404	-1.01208	4	0.63601
1494	Tbc1d15	1.04893	0.5484	-0.39663	-1.2007	4	0.557642
1495	Tbcd	-0.448955	0.879271	0.767882	-1.1982	4	0.313009
1496	Tfrc	-0.976161	1.35676	-0.449025	0.0684242	4	0.250857
1497	Tgm3	-1.00082	1.36357	0.0100112	-0.37276	4	0.275422
1498	Tktl2	-0.383497	1.48798	-0.672447	-0.432037	4	0.380932
1499	Tle6	0.999533	-0.0371054	0.395264	-1.35769	4	0.328281
1500	Tm9sf4	-0.170979	0.463727	1.01829	-1.31104	4	0.283237
1501	Tmem126a	0.55028	0.312486	0.623927	-1.48669	4	0.36743
1502	Tmsb10	0.6409	0.862692	-0.154044	-1.34955	4	0.655422
1503	Tomm34	0.120304	1.36374	-0.631225	-0.852818	4	0.547667
1504	Tpd52	-0.621873	1.22703	-0.982489	0.377327	4	0.247638
1505	Tsc22d1	0.880689	0.712669	-0.323872	-1.26949	4	0.64773
1506	Ttc1	0.655026	1.04637	-0.97044	-0.730956	4	0.565635
1507	Ttc9c	1.18737	0.464648	-0.89556	-0.756457	4	0.408172
1508	Tubb6	-1.00028	1.38011	-0.296215	-0.0836214	4	0.260475
1509	Txndc17	-0.183746	1.24776	-1.18134	0.11732	4	0.311594
1510	Txnrd1	0.368485	0.329679	0.771591	-1.46975	4	0.341359
1511	Ube2d3	0.294521	1.26456	-0.557324	-1.00176	4	0.628558
1512	Ube2k	0.590956	0.226829	0.655282	-1.47307	4	0.351591
1513	Ube2m	-0.458823	1.21063	-1.09745	0.345644	4	0.2621
1514	Ube2z	0.750373	0.900726	-0.463216	-1.18788	4	0.733253
1515	Uchl1	0.769608	0.764383	-0.198287	-1.3357	4	0.646533
1516	Uchl3	-1.07891	1.22524	0.32934	-0.475676	4	0.256214
1517	Uhrf1	0.982134	0.642145	-0.422319	-1.20196	4	0.611063
1518	Upp1	0.38155	0.955458	0.0552794	-1.39229	4	0.572003
1519	Uso1	-0.544824	1.49886	-0.504437	-0.449596	4	0.358498
1520	Usp15	1.23906	0.381107	-0.750867	-0.869301	4	0.398836
1521	Usp5	-0.7281	1.44559	-0.606482	-0.111007	4	0.297699
1522	Usp9x	-0.178681	0.566318	0.940251	-1.32789	4	0.300695
1523	Uvrag	0.321966	0.558974	0.607351	-1.48829	4	0.392182
1524	Vcl	-0.284216	1.22962	-1.16565	0.22025	4	0.290064
1525	Vps16	-0.389502	1.3244	-1.0407	0.105806	4	0.301031
1526	Wdr37	1.19651	0.331026	-0.381597	-1.14594	4	0.436628
1527	Wdr48	-0.321676	1.47861	-0.721628	-0.435306	4	0.390234
1528	Wdr82	0.911483	0.787717	-1.0788	-0.620402	4	0.475319
1529	Wsb1	0.186592	1.11987	0.00162229	-1.30808	4	0.556299
1530	Xpo1	-0.186534	1.45459	-0.784648	-0.483412	4	0.417071
1531	Ybx2	0.107722	1.37459	-0.752405	-0.729912	4	0.515938
1532	Ywhab	-0.31261	1.4399	-0.874754	-0.252534	4	0.362898
1533	Ywhae	0.30516	1.23242	-0.447901	-1.08968	4	0.645651
1534	Ywhag	0.532095	1.03496	-0.326405	-1.24065	4	0.710793
1535	Ywhaq	-0.305074	1.38948	-0.101573	-0.982833	4	0.440003
1536	Ywhaz	0.750882	0.91315	-0.501994	-1.16204	4	0.735245
1537	Zbed3	0.549413	1.09575	-0.554053	-1.09111	4	0.720851
1538	Zfp57	0.994102	0.715588	-0.716689	-0.993001	4	0.59365
1539	Aars1	0.439396	-1.09996	-0.500028	1.1606	5	0.302097
1540	Aass	-0.386329	0.28742	-1.12597	1.22488	5	0.375301
1541	Abcd3	0.053702	0.334294	-1.37934	0.991349	5	0.294443
1542	Abce1	-0.945297	-0.303075	-0.161734	1.41011	5	0.530746
1543	Abcf2	-0.636565	-0.359625	-0.494189	1.49038	5	0.71107
1544	Abcf3	-0.617279	-0.578362	-0.288093	1.48373	5	0.68196
1545	Acadl	-0.498744	-0.880074	-0.0268851	1.4057	5	0.435685
1546	Acadvl	-0.959958	0.0191305	-0.433891	1.37472	5	0.51238
1547	Acly	-0.838949	0.492104	-0.825039	1.17188	5	0.379004
1548	Aco2	-0.918648	-0.33213	-0.169456	1.42023	5	0.565204
1549	Acot2	-0.834614	-0.262238	-0.355208	1.45206	5	0.7003
1550	Acp6	-0.484587	-0.782876	-0.187562	1.45503	5	0.518943
1551	Acsf2	-0.5	-0.5	-0.5	1.5	5	0.648437
1552	Acsl1	-0.286199	-0.870246	-0.285514	1.44196	5	0.470049
1553	Actc1	-0.786104	-0.100371	-0.551511	1.43799	5	0.597774
1554	Actn2	-0.980774	0.223622	-0.543768	1.30092	5	0.444233
1555	Actn4	-0.919086	-0.22324	-0.281184	1.42351	5	0.608605
1556	Actr3b	-0.340987	0.0756056	-1.05953	1.32492	5	0.4133
1557	Adrm1	-1.11716	0.924456	-0.566502	0.75921	5	0.289247
1558	Afdn	-0.256542	0.121834	-1.13894	1.27364	5	0.384617
1559	Afg3l2	0.0156353	-0.800719	-0.619986	1.40507	5	0.416259
1560	Agap2	0.37976	-0.994926	-0.608029	1.22319	5	0.321491
1561	Ago2	0.0745356	-0.921297	-0.521912	1.36867	5	0.390074
1562	Aifm1	-0.885407	0.506395	-0.782037	1.16105	5	0.376491
1563	Akr1b8	-0.784629	-0.561296	-0.0897779	1.4357	5	0.539594
1564	Alad	0.398887	-0.518696	-1.0725	1.19231	5	0.316524
1565	Aldh4a1	-0.764951	-0.489136	-0.206391	1.46048	5	0.696227
1566	Alyref	-0.821691	-0.547426	-0.0529744	1.42209	5	0.482845
1567	Anp32b	-0.581443	-0.742414	-0.123706	1.44756	5	0.521287
1568	Anxa11	-0.673143	-0.180346	-0.610109	1.4636	5	0.617272
1569	Anxa2	-0.841569	1.16383	-0.826463	0.5042	5	0.252456
1570	Ap1s1	-0.67521	-0.747887	0.0143562	1.40874	5	0.435892
1571	Ap2b1	-1.05263	-0.0972986	-0.206482	1.35641	5	0.454097
1572	Ap2m1	-0.93425	-0.167929	-0.312502	1.41468	5	0.584625
1573	Apoe	-0.183502	-0.283724	-0.944665	1.41189	5	0.446682
1574	Aprt	-0.887915	-0.401455	-0.136085	1.42545	5	0.559247
1575	Arf4	-0.902175	-0.264782	-0.263597	1.43055	5	0.631035
1576	Arpc5	-0.766122	-0.642924	-0.00505499	1.4141	5	0.443747
1577	Arpc5l	0.544081	-1.22665	-0.353831	1.0364	5	0.271687
1578	Arvcf	0.398414	0.340138	-1.47672	0.738163	5	0.240588
1579	Asf1a	-0.278843	-0.148029	-0.971727	1.3986	5	0.44919
1580	Ass1	-0.624425	-0.63278	-0.213836	1.47104	5	0.623269
1581	Atad1	-0.999334	-0.0067199	-0.361616	1.36767	5	0.500201
1582	Atp1a1	-0.568458	-0.772278	-0.0982853	1.43902	5	0.497665
1583	Atp2a2	-0.470612	-0.412379	-0.611744	1.49474	5	0.61078
1584	Atp5f1a	-0.775232	-0.529189	-0.144099	1.44852	5	0.614009
1585	Atp5f1c	-0.503907	-0.610481	-0.378878	1.49327	5	0.633164
1586	Atp5if1	-0.825089	0.116773	-0.659434	1.36775	5	0.49193
1587	Atp5mg	-0.568874	-0.831332	-0.00876327	1.40897	5	0.440234
1588	Atp5mpl	0.148702	-1.2651	-0.0559081	1.1723	5	0.30867
1589	Atp5po	-0.738587	-0.538376	-0.182896	1.45986	5	0.65815
1590	Atp6v0a1	0.149413	-0.981939	-0.496678	1.3292	5	0.367178
1591	Atp6v0a4	-0.71723	-0.493708	-0.26305	1.47399	5	0.740788
1592	Atp6v0d1	-0.128161	-1.27526	0.270143	1.13328	5	0.293899
1593	Atp6v1c1	-0.228154	-0.202203	-0.971088	1.40144	5	0.445132
1594	Atp6v1f	0.307429	-1.32268	-0.0583519	1.0736	5	0.28286
1595	Atp6v1h	-0.726591	-0.214279	-0.525439	1.46631	5	0.662338
1596	Aurkc	-0.5	-0.5	-0.5	1.5	5	0.648437
1597	Bag3	-0.246649	-0.0455908	-1.05687	1.34911	5	0.417031
1598	Bap18	-0.847474	0.59533	-0.847474	1.09962	5	0.356199
1599	Bcl2l13	-0.852178	0.634039	-0.852178	1.07032	5	0.348217
1600	Bcl2l14	-0.703534	-0.410607	-0.369156	1.4833	5	0.778451
1601	Bclaf1	-1.00042	0.142976	-0.468802	1.32625	5	0.462143
1602	Bhmt	-0.704569	-0.573318	-0.18519	1.46308	5	0.644977
1603	Bnip3	-0.5	-0.5	-0.5	1.5	5	0.648437
1604	Bola2	-1.21597	0.448067	-0.332226	1.10013	5	0.348763
1605	Brd4	-0.097526	-1.11474	-0.105574	1.31784	5	0.365299
1606	Btf3l4	-0.856578	0.175144	-0.660139	1.34157	5	0.470336
1607	Btrc	-0.583484	-0.744024	-0.118817	1.44633	5	0.518392
1608	Bzw1	-1.04567	-0.173853	-0.142813	1.36233	5	0.431615
1609	Cad	-0.89216	-0.242943	-0.298705	1.43381	5	0.643407
1610	Calu	-0.945883	-0.271555	-0.194551	1.41199	5	0.552694
1611	Cand1	-1.12839	0.591467	-0.516639	1.05356	5	0.344355
1612	Caprin1	-0.920039	-0.401662	-0.0870629	1.40876	5	0.471644
1613	Capza2	-0.436798	-0.816808	-0.196686	1.45029	5	0.501047
1614	Capzb	-0.0982402	-0.778783	-0.561304	1.43833	5	0.449973
1615	Cbx3	-0.815824	0.404894	-0.815824	1.22675	5	0.399669
1616	Ccdc43	-0.598361	-0.436064	-0.461764	1.49619	5	0.712695
1617	Cct3	-0.501395	-0.657882	-0.326957	1.48623	5	0.608555
1618	Cct7	-0.205283	-0.498615	-0.757443	1.46134	5	0.48872
1619	Cd2bp2	-1.09592	0.445437	-0.508124	1.1586	5	0.374953
1620	Cdc34	-0.736187	-0.500566	-0.230942	1.46769	5	0.716811
1621	Cdc37	-0.208036	0.223885	-1.21343	1.19758	5	0.355783
1622	Cdc42bpa	-0.640742	-0.183211	-0.640742	1.4647	5	0.604774
1623	Cdc73	-0.5	-0.5	-0.5	1.5	5	0.648437
1624	Cdipt	-0.729663	-0.581343	-0.141448	1.45245	5	0.600916
1625	Cdk11b	-0.769572	0.207864	-0.769572	1.33128	5	0.454896
1626	Cgn	0.0878843	0.154872	-1.33357	1.09082	5	0.312524
1627	Chchd5	-0.793508	0.302908	-0.793508	1.28411	5	0.426678
1628	Chmp4b	-0.942153	0.480513	-0.711225	1.17287	5	0.381788
1629	Chp1	-0.334036	-1.09101	0.128259	1.29679	5	0.350865
1630	Ciao2b	-0.872164	0.52249	-0.801175	1.15085	5	0.372688
1631	Cit	-1.0999	1.07358	-0.551334	0.577653	5	0.264863
1632	Ckmt1	-0.701048	-0.692787	-0.0301274	1.42396	5	0.472632
1633	Clic4	-0.958135	-0.336983	-0.104024	1.39914	5	0.462356
1634	Clpp	0.226941	-1.20997	-0.216056	1.19908	5	0.316328
1635	Clpx	-0.472241	-0.577937	-0.447418	1.4976	5	0.627046
1636	Cmc4	-0.854537	0.65571	-0.854537	1.05336	5	0.343849
1637	Cnn3	-0.708218	0.0357055	-0.729346	1.40186	5	0.513001
1638	Coro1c	-1.07764	0.319987	-0.47243	1.23008	5	0.402323
1639	Cox6c	-0.613897	-0.813783	0.0276366	1.40004	5	0.424542
1640	Cpa4	-0.5	-0.5	-0.5	1.5	5	0.648437
1641	Cpsf6	-0.695422	-0.502002	-0.28091	1.47833	5	0.742528
1642	Cpt2	-0.657724	0.0299709	-0.774578	1.40233	5	0.504839
1643	Csde1	-1.04377	0.206333	-0.452293	1.28973	5	0.434341
1644	Cse1l	0.00409867	-0.917099	-0.476808	1.38981	5	0.405667
1645	Csnk2a1	-0.84791	-0.485971	-0.0930793	1.42696	5	0.526803
1646	Csnk2a2	0.050855	-1.13786	-0.202122	1.28912	5	0.350614
1647	Csnk2b	-0.291719	-0.62169	-0.570731	1.48414	5	0.532426
1648	Ctnna1	-0.902211	-0.268567	-0.259752	1.43053	5	0.630558
1649	Ctnnbl1	-0.0275493	-0.295629	-1.03416	1.35734	5	0.40097
1650	Ctsa	-0.464006	-0.780728	-0.214436	1.45917	5	0.523595
1651	Ctsb	-0.5	-0.5	-0.5	1.5	5	0.648437
1652	Cul2	-0.318758	-0.615768	-0.553167	1.48769	5	0.544935
1653	Cycs	-0.797923	-0.525979	-0.115964	1.43987	5	0.574123
1654	Cyp2s1	-0.75059	-0.57179	-0.124726	1.44711	5	0.584398
1655	Dab2	-0.516929	-0.477379	-0.505485	1.49979	5	0.65803
1656	Dad1	-0.00583311	-1.30905	0.198155	1.11673	5	0.291756
1657	Ddx18	-0.742635	-0.417857	-0.314326	1.47482	5	0.781401
1658	Ddx21	-0.720653	-0.64888	-0.0641687	1.4337	5	0.50754
1659	Ddx39b	0.000897948	-0.852967	-0.551063	1.40313	5	0.415199
1660	Dhx9	-0.699774	-0.558117	-0.210004	1.4679	5	0.67196
1661	Diablo	-0.685392	-0.0632583	-0.685392	1.43404	5	0.554677
1662	Dlst	-0.781852	-0.267904	-0.414787	1.46454	5	0.717413
1663	Dnaja3	-0.195381	-1.03873	-0.131721	1.36584	5	0.39505
1664	Dnajc11	-0.217256	-0.936389	-0.262976	1.41662	5	0.437224
1665	Dnajc2	-0.1983	-0.634801	-0.634801	1.4679	5	0.493159
1666	Dnajc8	-0.830539	-0.21307	-0.405623	1.44923	5	0.672323
1667	Dnttip2	-0.5	-0.5	-0.5	1.5	5	0.648437
1668	Dohh	0.120884	-0.738394	-0.751788	1.3693	5	0.390518
1669	Dpm3	0.642793	-0.952757	-0.748077	1.05804	5	0.273087
1670	Dppa5a	-0.689212	-0.518356	-0.270053	1.47762	5	0.728473
1671	Dsg1b	-0.71877	1.02221	-0.986111	0.682672	5	0.272247
1672	Dtymk	-0.884177	-0.465066	-0.0642009	1.41344	5	0.466108
1673	Dut	0.188145	-0.217548	-1.19295	1.22235	5	0.3382
1674	Ebna1bp2	-0.843291	-0.519068	-0.057541	1.4199	5	0.479951
1675	Echdc2	-0.744074	-0.635541	-0.0486959	1.42831	5	0.491721
1676	Echdc3	-0.996027	0.129228	-0.465366	1.33217	5	0.467144
1677	Echs1	-0.440266	-0.117737	-0.869175	1.42718	5	0.49464
1678	Eef1b	-0.631083	-0.696373	-0.122316	1.44977	5	0.540937
1679	Eef1g	-0.655017	-0.535955	-0.291785	1.48276	5	0.718592
1680	Eftud2	-0.574251	-0.635641	-0.270919	1.48081	5	0.632172
1681	Eif1	-0.743143	-0.654451	-0.0232827	1.42088	5	0.465335
1682	Eif1ax	-0.889648	-0.268185	-0.27733	1.43516	5	0.648699
1683	Eif2s2	-1.09161	-0.0429181	-0.195289	1.32982	5	0.424348
1684	Eif3a	-1.11417	0.0303638	-0.223072	1.30688	5	0.415745
1685	Eif3e	-1.04561	-0.15975	-0.157163	1.36253	5	0.439731
1686	Eif3f	-0.884343	-0.406996	-0.13488	1.42622	5	0.560622
1687	Eif3j2	-1.03876	0.540447	-0.618236	1.11655	5	0.363332
1688	Eif3k	-0.727202	-0.584697	-0.140532	1.45243	5	0.598954
1689	Eif4e	0.197604	-0.545853	-0.966568	1.31482	5	0.364934
1690	Eif4g2	-0.868661	-0.428739	-0.13232	1.42972	5	0.568894
1691	Eif5	-0.936495	0.94229	-0.788725	0.78293	5	0.291625
1692	Enah	-0.575705	-0.575705	-0.339241	1.49065	5	0.67684
1693	Entpd2	0.442046	-1.28318	-0.213583	1.05472	5	0.277402
1694	Epcam	-0.5	-0.5	-0.5	1.5	5	0.648437
1695	Eprs1	-0.124935	0.23886	-1.26544	1.15152	5	0.338226
1696	Erlin2	-0.329022	-1.03451	0.0139692	1.34957	5	0.383676
1697	Esrp2	-0.499491	-0.278178	-0.699912	1.47758	5	0.579686
1698	Etfa	-0.441153	-0.809803	-0.20131	1.45227	5	0.505399
1699	Ethe1	-0.495908	-0.233188	-0.738609	1.4677	5	0.559514
1700	Ewsr1	-0.5	-0.5	-0.5	1.5	5	0.648437
1701	F11r	-0.410327	-0.983848	0.0293255	1.36485	5	0.393924
1702	Fabp3	-0.717455	-0.261542	-0.494787	1.47378	5	0.69446
1703	Fbp2	-0.632264	-0.593683	-0.251986	1.47793	5	0.664814
1704	Fh	0.0626697	-0.511272	-0.923316	1.37192	5	0.398786
1705	Fkbp4	-0.487352	-0.427328	-0.582266	1.49695	5	0.626169
1706	Fkbp8	-0.5	-0.5	-0.5	1.5	5	0.648437
1707	Folr1	-0.580635	-0.328061	-0.580635	1.48933	5	0.652656
1708	FRRS1	-0.5	-0.5	-0.5	1.5	5	0.648437
1709	Fscn1	-0.484293	1.03443	-1.15373	0.603594	5	0.255206
1710	Ftl1	0.590239	-0.23635	-1.30236	0.948475	5	0.259901
1711	Fubp1	-1.05375	-0.106104	-0.196517	1.35637	5	0.450334
1712	Fxr1	-0.503905	0.0515654	-0.922985	1.37532	5	0.459341
1713	Fxyd5	-0.411554	0.916519	-1.21766	0.712692	5	0.26752
1714	G3bp1	-0.989558	-0.255742	-0.14546	1.39076	5	0.4756
1715	Gaa	-0.821384	-0.063924	-0.539526	1.42483	5	0.578153
1716	Ganab	0.606082	-0.741811	-0.950263	1.08599	5	0.281054
1717	Gcat	-1.08733	0.31769	-0.457978	1.22762	5	0.400511
1718	Gfer	0.308218	-1.32056	-0.0633407	1.07569	5	0.283328
1719	Gfm1	-0.639945	-0.286658	-0.556258	1.48286	5	0.668459
1720	Gins3	-0.644871	0.255405	-0.910498	1.29996	5	0.42522
1721	Gja1	-0.660107	-0.599339	-0.2105	1.46995	5	0.645554
1722	Glrx3	-1.01784	0.29181	-0.535675	1.26171	5	0.420342
1723	Gm2a	-0.815254	-0.286394	-0.356515	1.45816	5	0.72308
1724	Gmppb	0.343004	-1.17913	-0.337723	1.17385	5	0.307488
1725	Gnas	-0.164614	-0.6294	-0.666367	1.46038	5	0.480245
1726	Gnb1	-0.153045	-1.17201	0.0604037	1.26465	5	0.339635
1727	Got1	-0.873542	-0.331652	-0.234268	1.43946	5	0.660351
1728	Gpat3	-0.676038	-0.48607	-0.322124	1.48423	5	0.75587
1729	Gpd2	-0.733801	-0.552219	-0.172362	1.45838	5	0.64252
1730	Gspt1	-1.12426	0.176516	-0.318516	1.26626	5	0.408517
1731	Gss	0.426883	0.236065	-1.45893	0.795977	5	0.246824
1732	Gtf2a2	0.224123	-0.10872	-1.26834	1.15294	5	0.318708
1733	Gtf2f1	-0.5	-0.5	-0.5	1.5	5	0.648437
1734	Gtf2f2	-0.5	-0.5	-0.5	1.5	5	0.648437
1735	Gtpbp4	-0.150666	-0.576433	-0.727479	1.45458	5	0.473414
1736	H1-0	-0.834554	-0.195705	-0.416134	1.44639	5	0.659897
1737	H1-1	-0.784304	-0.492337	-0.176408	1.45305	5	0.658952
1738	H1-2	-0.759932	-0.479693	-0.224008	1.46363	5	0.716451
1739	H1-3	-0.77746	-0.529929	-0.140061	1.44745	5	0.608536
1740	H1-4	-0.891829	-0.45199	-0.0688408	1.41266	5	0.467426
1741	H1-5	-0.88765	-0.391049	-0.148566	1.42727	5	0.574242
1742	H2bc11; H2bc13; H2bc15; H2bc7	-0.75261	-0.544698	-0.156138	1.45345	5	0.626897
1743	H2bc3	-0.715357	-0.439603	-0.324753	1.47971	5	0.779262
1744	H3-5	-0.854803	-0.454187	-0.122133	1.43112	5	0.563794
1745	H4c1; H4c11; H4c12; H4c14; H4c16; H4c2; H4c3; H4c4; H4c6; H4c8; H4c9; Hist1h4m	-0.85808	-0.476292	-0.0899687	1.42434	5	0.517324
1746	Hadha	-0.750346	-0.25692	-0.461686	1.46895	5	0.703366
1747	Hcfc1	-0.116643	-0.666085	-0.666085	1.44881	5	0.462734
1748	Hdgf	-0.971301	-0.321611	-0.100983	1.39389	5	0.448714
1749	Hgs	-1.08832	-0.0387834	-0.2042	1.3313	5	0.428528
1750	Hic2	-1.18655	0.314694	-0.310069	1.18192	5	0.371338
1751	Hint2	-0.788148	-0.5866	-0.0507839	1.42553	5	0.489414
1752	Hk1	-0.953355	-0.241273	-0.214884	1.40951	5	0.553643
1753	Hmga2	-0.844679	0.0655908	-0.605123	1.38421	5	0.513543
1754	Hmgcs1	0.618265	-0.521632	-1.13021	1.03357	5	0.27158
1755	Hmgn1	-0.5	-0.5	-0.5	1.5	5	0.648437
1756	Hnrnpa1	-0.998982	-0.19882	-0.19013	1.38793	5	0.494312
1757	Hnrnpa3	-1.00687	-0.109436	-0.263792	1.38009	5	0.504504
1758	Hnrnpc	-0.920454	-0.344802	-0.152687	1.41794	5	0.547913
1759	Hnrnpd	-0.877696	-0.413333	-0.137246	1.42827	5	0.568694
1760	Hnrnpdl	-0.417277	0.0671924	-0.99971	1.34979	5	0.433496
1761	Hnrnph1	0.279181	-1.03011	-0.513065	1.264	5	0.337273
1762	Hnrnpk	-0.813682	-0.562558	-0.0448312	1.42107	5	0.475269
1763	Hnrnpl	-0.855124	-0.327709	-0.263517	1.44635	5	0.692618
1764	Hnrnpm	-0.858696	-0.515839	-0.0379481	1.41248	5	0.446112
1765	Hnrnpu	-0.87183	-0.406841	-0.153411	1.43208	5	0.592916
1766	Hp	-0.621658	-0.231032	-0.621658	1.47435	5	0.623413
1767	Hras	0.00603623	-0.979124	-0.398846	1.37193	5	0.394074
1768	Hscb	-0.0363024	-0.81519	-0.567135	1.41863	5	0.42887
1769	Hsp90aa1	-0.93545	-0.0351349	-0.42374	1.39433	5	0.541379
1770	Hspa8	-1.00176	0.0624244	-0.411067	1.35041	5	0.482819
1771	Hspa9	-0.793001	-0.599945	-0.0250069	1.41795	5	0.458068
1772	Hspbp1	-0.611553	-0.254914	-0.612146	1.47861	5	0.631766
1773	Idh1	0.55254	-1.40446	0.00211032	0.849812	5	0.240366
1774	Idh2	-0.700415	-0.219172	-0.549802	1.46939	5	0.655193
1775	Igf2bp1	-0.636694	-0.770621	-0.00715164	1.41447	5	0.449055
1776	Igf2r	-0.771983	-0.633738	-0.00931624	1.41504	5	0.446681
1777	Ilf3	0.185765	-0.0920246	-1.26191	1.16817	5	0.324585
1778	Immt	-0.869324	-0.370966	-0.197626	1.43792	5	0.640787
1779	Imp3	-0.835575	-0.418884	-0.191158	1.44562	5	0.661989
1780	Impa1	-0.828205	1.18619	-0.828205	0.470219	5	0.248291
1781	Impdh1	-1.18786	0.410005	-0.358849	1.13671	5	0.36071
1782	Insrr	-0.464886	0.854561	-1.18924	0.799567	5	0.28214
1783	Irf2bpl	-0.1525	-0.652609	-0.652609	1.45772	5	0.475651
1784	Isyna1	-0.792082	-0.505868	-0.149263	1.44721	5	0.62141
1785	Jpt1	0.229332	-0.579766	-0.953915	1.30435	5	0.358852
1786	Khdrbs1	-1.01286	-0.243222	-0.122323	1.3784	5	0.438944
1787	Kif11	-0.850438	0.0885107	-0.613685	1.37561	5	0.503734
1788	Kif1c	-0.703163	-0.0117666	-0.703163	1.41809	5	0.53361
1789	Kpna3	-0.722466	0.621323	-0.970919	1.07206	5	0.344894
1790	Krt15	-0.961172	-0.105334	-0.331714	1.39822	5	0.5478
1791	Krt18	-0.45349	-0.56824	-0.476426	1.49816	5	0.617825
1792	Krt23	0.345749	-1.03336	-0.543952	1.23156	5	0.3248
1793	Krt42	-0.795041	-0.255116	-0.410713	1.46087	5	0.707749
1794	Krt73	-0.493259	-0.31549	-0.675006	1.48375	5	0.591208
1795	Krt75	0.240551	-1.05315	-0.460554	1.27315	5	0.341392
1796	Krt8	0.470963	-0.374899	-1.19543	1.09936	5	0.292536
1797	Krt80	-0.996813	1.19773	-0.625634	0.424715	5	0.246427
1798	Lactb	-0.537581	0.521533	-1.09626	1.11231	5	0.348406
1799	Lamp1	-0.621876	0.295725	-0.948821	1.27497	5	0.410838
1800	Lbr	-0.739109	-0.619906	-0.0774517	1.43647	5	0.523973
1801	Leng8	0.633284	-0.870168	-0.833846	1.07073	5	0.276225
1802	Lgals1	-0.465311	-0.517121	-0.517121	1.49955	5	0.626286
1803	Lmnb2	-0.861982	-0.395817	-0.180201	1.438	5	0.630856
1804	Lrp2	-0.725074	-0.652412	-0.0528413	1.43033	5	0.495902
1805	Lrpap1	-0.949096	-0.319762	-0.137571	1.40643	5	0.505458
1806	Lrpprc	-0.308928	-0.530644	-0.645704	1.48528	5	0.538545
1807	Lrrc57	-1.07915	0.629551	-0.593135	1.04273	5	0.342891
1808	Lsm12	-0.945304	0.0704046	-0.489567	1.36447	5	0.49934
1809	Lsm5	-0.177338	-0.510529	-0.767672	1.45554	5	0.478743
1810	Lyrm4	0.567439	-0.224876	-1.30459	0.962025	5	0.263285
1811	Lzic	-0.913213	-0.32737	-0.182624	1.42321	5	0.581877
1812	Macroh2a1	-0.966401	-0.328704	-0.10057	1.39567	5	0.451998
1813	Mad2l1	-0.24313	-0.0423906	-1.06105	1.34657	5	0.415427
1814	Manf	-0.64828	0.541913	-1.01462	1.12099	5	0.355574
1815	Map7	-0.593222	-0.731387	-0.123783	1.44839	5	0.526293
1816	Marcks	-0.703503	1.01846	-0.999566	0.684608	5	0.272128
1817	Mars1	-1.03282	0.148159	-0.429452	1.31411	5	0.45062
1818	Matr3	-0.9698	-0.0856211	-0.336929	1.39235	5	0.536863
1819	Mcl1	-0.732899	-0.267783	-0.47189	1.47257	5	0.705918
1820	Mcm4	-0.883158	-0.462808	-0.0686471	1.41461	5	0.472878
1821	Mcm5	-0.773292	-0.393671	-0.301432	1.46839	5	0.772225
1822	Mcm7	-0.685186	-0.683452	-0.0662893	1.43493	5	0.504685
1823	Mcmbp	-0.900737	-0.279299	-0.250941	1.43098	5	0.631061
1824	Mdh2	-0.902997	-0.267659	-0.25958	1.43024	5	0.629481
1825	Metap1	-0.501495	-0.161566	-0.787079	1.45014	5	0.533447
1826	Micos10	-1.11255	0.0956006	-0.277652	1.2946	5	0.419261
1827	Micu1	0.232106	0.107447	-1.36914	1.02958	5	0.292815
1828	Mki67	0.385538	-0.811864	-0.811864	1.23819	5	0.327179
1829	Mpc1	-1.13019	0.310222	-0.393211	1.21318	5	0.390245
1830	Mphosph10	-0.845004	0.576797	-0.845004	1.11321	5	0.360109
1831	Mrpl11	-0.43093	0.073486	-0.992819	1.35026	5	0.4351
1832	Mrpl12	-0.771104	0.213611	-0.771104	1.3286	5	0.453097
1833	Mrpl3	-0.941365	-0.242797	-0.230646	1.41481	5	0.573499
1834	Mrps30	-0.601499	-0.601499	-0.279637	1.48263	5	0.661576
1835	Msh2	-0.643209	-0.756095	-0.0199225	1.41923	5	0.459016
1836	Mt-Cyb	0.305269	-1.34878	0.000629441	1.04288	5	0.276148
1837	Mtch1	-0.451417	-0.672873	-0.362909	1.4872	5	0.587877
1838	Mtch2	-0.545739	-0.311592	-0.629062	1.48639	5	0.621429
1839	Mtdh	-0.6259	-0.6259	-0.220563	1.47236	5	0.630671
1840	Mthfd1l	-0.472921	-0.6783	-0.333675	1.4849	5	0.59078
1841	Mtx1	-0.208843	0.335875	-1.25421	1.12718	5	0.336431
1842	Myadm	-0.5	-0.5	-0.5	1.5	5	0.648437
1843	Mybpc3	-0.98065	0.0990426	-0.464707	1.34631	5	0.480325
1844	Myg1	-0.895545	-0.311084	-0.225314	1.43194	5	0.629284
1845	Myh10	-0.496916	-0.704832	-0.274965	1.47671	5	0.577252
1846	Myh6	-0.886564	-0.235683	-0.313159	1.43541	5	0.648016
1847	Myl2	-0.83801	-0.0916477	-0.498812	1.42847	5	0.593719
1848	Myl3	-0.862266	-0.217972	-0.361416	1.44165	5	0.661153
1849	Naalad2	-0.689141	-0.722071	-0.00430179	1.41551	5	0.450235
1850	Nans	-0.177419	-0.219001	-0.993845	1.39026	5	0.432566
1851	Napa	-0.456326	-0.347522	-0.681568	1.48542	5	0.581463
1852	NARS1	-0.824512	-0.15521	-0.463072	1.44279	5	0.634633
1853	Ncoa1	0.189024	-0.0740706	-1.27242	1.15747	5	0.321848
1854	Ncstn	0.433273	0.0295241	-1.39422	0.931424	5	0.265897
1855	Ndrg3	-0.5	-0.5	-0.5	1.5	5	0.648437
1856	Ndufa13	-0.546477	-0.882215	0.0426015	1.38609	5	0.409749
1857	Ndufa2	-0.893426	-0.443627	-0.0768358	1.41389	5	0.4773
1858	Ndufa5	-0.108845	-1.1439	-0.042576	1.29532	5	0.35404
1859	Ndufb1	-0.370503	-1.00991	0.023115	1.3573	5	0.388706
1860	Ndufb7	-0.407029	-0.427664	-0.655751	1.49044	5	0.575591
1861	Ndufs2	-0.35119	-0.820905	-0.284549	1.45664	5	0.498658
1862	Ndufs7	-0.288942	-0.50821	-0.683207	1.48036	5	0.526696
1863	Nes	-1.1207	0.409843	-0.458025	1.16888	5	0.376723
1864	Nfatc2ip	-0.72619	-0.686315	-0.00227984	1.41478	5	0.447182
1865	Nipsnap1	0.1844	-1.35272	0.107906	1.06042	5	0.279834
1866	Nipsnap2	-1.12951	0.111226	-0.263318	1.2816	5	0.408751
1867	Nlrp4f	-0.171746	0.452785	-1.30799	1.02696	5	0.311726
1868	Nme1	-0.690328	0.170168	-0.826015	1.34618	5	0.458366
1869	Noc2l	-0.232757	-0.894466	-0.305421	1.43264	5	0.454514
1870	Nono	-0.643841	-0.381619	-0.465547	1.49101	5	0.728449
1871	Nop2	-0.760026	-0.334559	-0.377741	1.47233	5	0.761968
1872	Nop58	-0.77257	-0.487597	-0.197978	1.45815	5	0.686655
1873	Npl	-0.724932	-0.0939656	-0.622624	1.44152	5	0.582092
1874	Npm1	-0.993068	-0.24707	-0.149282	1.38942	5	0.475442
1875	Npm3	-0.706986	-0.042467	-0.678252	1.42771	5	0.549604
1876	Nsfl1c	-0.860763	0.522522	-0.812932	1.15117	5	0.372498
1877	Nucks1	-0.707852	-0.707852	0.00223905	1.41347	5	0.44457
1878	Nup155	0.218438	-1.42948	0.309257	0.901788	5	0.248739
1879	Nup50	-0.628589	0.0175121	-0.793975	1.40505	5	0.502962
1880	Nxf1	-0.819058	-0.221469	-0.412139	1.45267	5	0.680658
1881	Osbpl8	0.0775649	-0.744643	-0.719313	1.38639	5	0.402004
1882	Otud6b	-0.478991	-0.84242	-0.109955	1.43137	5	0.473108
1883	Pak1ip1	-0.507074	-0.523429	-0.469108	1.49961	5	0.653824
1884	Pam16	-0.681635	0.763814	-1.02815	0.945973	5	0.314862
1885	Pcca	-0.000273931	0.212468	-1.31695	1.10476	5	0.320224
1886	Pdcd11	-0.717126	-0.447953	-0.313665	1.47874	5	0.776009
1887	Pdhx	-1.02744	0.321506	-0.539179	1.24511	5	0.411747
1888	Pex11b	-0.221294	-0.752017	-0.491054	1.46437	5	0.490969
1889	Pfdn2	-0.907127	0.30683	-0.675248	1.27555	5	0.427287
1890	Pgam1	-0.548892	-0.454573	-0.495417	1.49888	5	0.677998
1891	Pgam5	-0.813628	-0.218939	-0.420994	1.45356	5	0.67979
1892	Pgd	-0.463574	-0.279182	-0.73119	1.47395	5	0.561157
1893	Phb2	0.146924	-0.748415	-0.756939	1.35843	5	0.383638
1894	Phf5a	-0.448348	-0.546147	-0.504301	1.4988	5	0.616106
1895	Pitrm1	-0.490414	0.458414	-1.1129	1.1449	5	0.355426
1896	Pkp1	-0.0563195	-0.840398	-0.523369	1.42009	5	0.431031
1897	Pla2g15	-0.5	-0.5	-0.5	1.5	5	0.648437
1898	Plbd2	-0.56372	-0.612671	-0.310389	1.48678	5	0.649918
1899	Plin2	0.291588	0.026125	-1.35548	1.03777	5	0.291228
1900	Plp2	-0.617211	-0.617211	-0.241917	1.47634	5	0.643504
1901	Plrg1	-0.789262	-0.557454	-0.0880515	1.43477	5	0.536828
1902	Pmvk	-0.572998	0.113494	-0.90012	1.35962	5	0.455787
1903	Pnn	-0.823171	-0.554715	-0.0409183	1.4188	5	0.46692
1904	Poldip3	-0.657586	-0.139385	-0.657586	1.45456	5	0.586643
1905	Polr1h	-1.04583	0.509022	-0.598505	1.13531	5	0.369005
1906	Por	-0.0226569	-0.594538	-0.799452	1.41665	5	0.429902
1907	Ppfibp2	-0.999271	0.993789	-0.709237	0.714719	5	0.282168
1908	Ppih	-0.73674	0.714894	-0.975459	0.997306	5	0.327344
1909	Ppp1r7	-1.0993	0.0801896	-0.285996	1.30511	5	0.427886
1910	Ppp4r3a	-0.973958	-0.223803	-0.202369	1.40013	5	0.52525
1911	Prc1	-0.897198	-0.0901244	-0.42816	1.41548	5	0.579998
1912	Prdx6	-0.622302	-0.305443	-0.558157	1.4859	5	0.668602
1913	Prep	0.301226	-1.18132	-0.310434	1.19053	5	0.312875
1914	Prkaca	-1.03139	0.506491	-0.615604	1.1405	5	0.370853
1915	Prkag1	-0.5	-0.5	-0.5	1.5	5	0.648437
1916	Prkar1a	-0.0598392	-0.810095	-0.55543	1.42536	5	0.43574
1917	Prkar2a	0.437193	-0.06891	-1.35382	0.985538	5	0.274313
1918	Prkcsh	0.114769	-1.05871	-0.370775	1.31472	5	0.361075
1919	Prpf19	-0.967058	-0.112189	-0.317646	1.39689	5	0.544067
1920	Prpf6	-1.1721	0.560917	-0.444333	1.05552	5	0.342819
1921	Psap	-0.792972	-0.554437	-0.0865722	1.43398	5	0.534379
1922	Psmb6	-0.859067	-0.0174189	-0.530671	1.40716	5	0.551719
1923	Psmc2	-0.956918	-0.311026	-0.135355	1.4033	5	0.496094
1924	Psmc3	-0.654475	-0.756926	-0.00236037	1.41376	5	0.44725
1925	Psmc4	-0.891026	-0.435599	-0.0904639	1.41709	5	0.497556
1926	Psmc5	-0.848071	-0.0782045	-0.497505	1.42378	5	0.58506
1927	Psmd1	-0.899193	-0.426577	-0.0889975	1.41477	5	0.489771
1928	Psmd13	-0.0201132	-0.907573	-0.470397	1.39808	5	0.412358
1929	Psmd2	-0.595134	-0.53791	-0.359376	1.49242	5	0.703575
1930	Psmd7	-1.01033	-0.216831	-0.154288	1.38145	5	0.464418
1931	Pttg1ip	-0.482306	-0.880912	-0.0471555	1.41037	5	0.441758
1932	Rab18	0.641728	-0.837439	-0.868512	1.06422	5	0.274703
1933	Rab5c	-0.411753	-0.0565839	-0.931504	1.39984	5	0.466489
1934	Rab6a	-0.823252	-0.0726281	-0.530753	1.42663	5	0.583158
1935	Rabggtb	-1.00135	0.312846	-0.567447	1.25595	5	0.417732
1936	Rad21	-0.5	-0.5	-0.5	1.5	5	0.648437
1937	Rala	-0.95709	-0.278509	-0.170571	1.40617	5	0.525217
1938	Ran	-0.188271	-0.911326	-0.324696	1.42429	5	0.442791
1939	Rars1	-0.786799	-0.599009	-0.0357594	1.42157	5	0.471917
1940	Rbbp7	-1.04858	0.0148675	-0.309577	1.34329	5	0.464955
1941	Rbm17	-0.726282	-0.628145	-0.0845974	1.43902	5	0.530792
1942	Rbm19	-0.728752	-0.38792	-0.36225	1.47892	5	0.781111
1943	Rbm27	-0.634498	-0.199063	-0.634498	1.46806	5	0.611133
1944	Rbm28	-1.14043	0.189413	-0.30273	1.25375	5	0.39997
1945	Rbmxl1	-0.915413	-0.332745	-0.173527	1.42168	5	0.572117
1946	Rbpms2	-0.720598	-0.475052	-0.279751	1.4754	5	0.757047
1947	Rcc1	-0.803736	-0.437523	-0.213702	1.45496	5	0.702013
1948	Rcc2	-0.854618	-0.517711	-0.0418329	1.41416	5	0.453432
1949	Relch	0.0406438	-0.424518	-0.979484	1.36336	5	0.397278
1950	Renbp	-0.674858	-0.458586	-0.353038	1.48648	5	0.765976
1951	Rfk	-0.688647	-0.0294668	-0.705616	1.42373	5	0.5387
1952	Rhoa	0.280082	0.461963	-1.47393	0.73189	5	0.244828
1953	Rpia	0.392209	-1.42214	0.131998	0.897929	5	0.249012
1954	Rpl11	-0.868523	-0.478752	-0.0709742	1.41825	5	0.485084
1955	Rpl18	-0.525647	-0.80547	-0.105471	1.43659	5	0.487112
1956	Rpl23	-0.929587	-0.380319	-0.0978085	1.40771	5	0.477923
1957	Rpl31	-0.930445	-0.304266	-0.182469	1.41718	5	0.562536
1958	Rpl37a	-0.83425	-0.234701	-0.381388	1.45034	5	0.68482
1959	Rpl5	-0.883383	-0.213967	-0.337825	1.43517	5	0.644132
1960	Rplp0	-0.701486	-0.654247	-0.0839964	1.43973	5	0.525759
1961	Rpn1	0.0765818	-1.10288	-0.277783	1.30408	5	0.356893
1962	Rps15	-0.563624	-0.649079	-0.267062	1.47976	5	0.620927
1963	Rps17	-0.880022	-0.383806	-0.167968	1.4318	5	0.602326
1964	Rps18	-0.920277	-0.317744	-0.182794	1.42082	5	0.574148
1965	Rps19	-0.977477	-0.192416	-0.228439	1.39833	5	0.530365
1966	Rps23	-1.09438	0.115646	-0.319951	1.29869	5	0.428641
1967	Rps6	-0.979288	-0.268791	-0.147289	1.39537	5	0.486097
1968	Rras2	-0.34511	-0.782195	-0.340134	1.46744	5	0.515331
1969	Rtcb	-0.4555	0.586156	-1.16996	1.0393	5	0.326726
1970	Ruvbl1	-0.832683	-0.551409	-0.0307031	1.41479	5	0.450174
1971	Rwdd1	-1.00393	0.847088	-0.716012	0.87286	5	0.307531
1972	Safb	0.179551	-1.01245	-0.476811	1.30971	5	0.357548
1973	Sall4	-0.67555	-0.67555	-0.0907812	1.44188	5	0.526454
1974	Sar1b	-0.457749	-0.806028	-0.187324	1.4511	5	0.505937
1975	Sart1	0.398596	-0.194535	-1.28153	1.07747	5	0.29273
1976	Satl1	0.159534	-0.904586	-0.596681	1.34173	5	0.373285
1977	Sbds	-1.04971	0.344329	-0.522167	1.22755	5	0.402898
1978	Scamp3	-0.679054	-0.679054	-0.0810583	1.43917	5	0.517756
1979	Scnn1a	-0.838725	1.06181	-0.86792	0.64483	5	0.269857
1980	Sdad1	-0.700768	-0.673308	-0.0584622	1.43254	5	0.499461
1981	Sdc4	-0.5	-0.5	-0.5	1.5	5	0.648437
1982	Sec13	-0.500606	-0.554	-0.443877	1.49848	5	0.647112
1983	Sec22a	0.332967	-0.771067	-0.82943	1.26753	5	0.338946
1984	Sec23a	0.488949	-0.548762	-1.0787	1.13851	5	0.298957
1985	Sec61b	-0.289033	-1.02025	-0.0589544	1.36824	5	0.397747
1986	Sema4b	-0.5	-0.5	-0.5	1.5	5	0.648437
1987	Serf2	-0.978085	0.1108	-0.476022	1.34331	5	0.47756
1988	Serpinb6	-0.574138	-0.574138	-0.342776	1.49105	5	0.677225
1989	Set	-0.123069	-0.883656	-0.417848	1.42457	5	0.438796
1990	Sf1	-0.98449	-0.264275	-0.144133	1.3929	5	0.478966
1991	Sf3a2	0.462262	-0.826779	-0.826779	1.1913	5	0.310846
1992	Sf3a3	-0.774776	-0.613247	-0.0341179	1.42214	5	0.472523
1993	Sf3b3	0.0139855	-1.1449	-0.158948	1.28986	5	0.351249
1994	Sfn	-0.697269	-0.726118	0.0139995	1.40939	5	0.435691
1995	Sfr1	-0.632887	-0.632887	-0.203119	1.46889	5	0.618965
1996	Shmt2	-0.5	-0.5	-0.5	1.5	5	0.648437
1997	Slc25a10	-0.0694854	-1.2289	0.0826015	1.21579	5	0.321518
1998	Slc25a22	-0.59546	-0.733044	-0.118567	1.44707	5	0.523065
1999	Slc25a3	-0.648621	-0.645165	-0.167389	1.46118	5	0.593102
[truncated: 112 more rows]
