# Supplementary material for: Multi‐omics and low‐input proteomics profiling reveals dynamic regulation driving pluripotency initiation in early mouse embryos
Source: FEBS Open Bio. 2026 Jan 3;16(6):1102–14. doi: 10.1002/2211-5463.70184 (PMC13238635; doi:10.1002/2211-5463.70184)
Supplement: Supplementary file 3 — Table S3. List of genes associated with totipotency, pluripotency, maternal origin and differential protein expression upon MG132 treatment. [file FEB4-16-1102-s002.xlsx]

## Sheet: Sheet 1
MG132 treated up-regulated	MG132 treated down-regulated	Totipotent genes	maternal genes	pluripotent genes
Knstrn	Dppa5a	Efcab7	Gnai3	Cnga3
Ms4a1	Hnrnpa1	Sufu	Cdc45	1700019A02Rik
Ndufa7	Dkc1	Grin2a	Scml2	Fn1
Slc25a14	Txnl1	Plekhg1	Scmh1	Apol7d
Dctn6	Q91Z58	Svopl	Cox5a	Tns1
Atp5me	Ipo4	Pramel58	Tbx4	Ralb
Cdc34	Ftl1	Terb1	Tfe3	Etnk2
ARK2N	Matr3	Hpse	Axin2	Chil1
Pdcd2l	Timm8a1	Dlgap2	Sdhd	Cyb5r1
Actbl2	Rpl10a	Slc9a3	Th	Lamc1
Lgalsl	Cnot3	Raver2	Scpep1	Tomm40l
Hccs	Luc7l	Slc25a31	Cdh1	Slamf9
Tmed9	Arpc5	Arx	Dazap2	Pycr2
Fam50a	Rps15	Ddhd1	Rnf17	Iars2
Bcl2l13	Ctsb	Bik	Galnt1	Sfmbt2
Mtch1	Ptgr1	Olig1	Mkrn2	Msrb2
Ube2d3	Rps24	Cd160	Raf1	Rabl6
Sympk	Ccdc124	Nebl	Atp5pb	Egfl7
Psmd14	Hnrnpa2b1	Pcdh15	Hnrnpd	Col5a1
Tmem199	Hnrnpab	Mpped1	Myo18a	Zdhhc12
Actg1	Rpl18a	Hs3st6	Dnmt3l	Fnbp1
Usp30	Tmem41b	Nckap5	Icosl	Ak1
Cox7a2l	Cad	Psg17	Rpl13	Platr26
Washc1	Ndufa8	Cts3	Rpa1	Ube2l6
Ifit1	Usp39	Stxbp1	Ddx3x	Rtn4rl2
Clvs2	Hnrnph1	Pdzd2	Usp32	Mdk
Rps25	Psmd1	Epb41l4a	Tpd52l2	Ppp1r14d
Blvra	Snrnp70	Lhfpl1	Smarcb1	AA467197
Atp6v1f	Prdx3	9130227L01Rik	Hip1r	Bloc1s6
Brox	Psmc6	Nhs	Chtop	Slc24a5
Rrp15	Mlst8	Dpp6	Epn2	Slc12a1
Glrx5	Rps27	B9d1	Sec24b	Oxt
Rab3a	Esrp2	Col6a3	Luzp1	Tmx4
Aamdc	Syf2	Samd5	Kctd10	Acss1
Dynlrb1	Gldc	Ksr2	Sebox	Ahcy
Eif1ax	Kdm3b	Gm17830	Ift20	Platr27
Slc34a2	Anxa11	9330102E08Rik	Pcbp3	Gtsf1l
Ube2s	Tardbp	Gm9451	Mcm3ap	Hnf4a
Psmd8	Polr1c	Chrm3	Pcnt	Spint5
Cmc1	Rybp	C2cd3	Mxd1	Mocs3
Gprasp3	Rprd1a	Dusp7	Gmcl1	Pmepa1
Txnrd1	Strn4	Mfsd4b4	Snrnp27	Gm14393
Rab2a	Rcc2	Kpna7	Oas1c	Ogfr
Crkl	Ubap2	Taf9b	Oas1h	Fundc2
Rdh11	Cdca5	Lmo1	Calm1	Magt1
Tm9sf4	Sephs1	Dnah6	Uhrf1	Capn6
Rab6a	Rpl7a	Lypd6	Ckb	Impa1
Eefsec	Snw1	Dusp23	Pfdn5	Zfand1
Vat1	Sarnp	Iqca	Efnb2	Sox2
Czib	Grb2	Eps8l3	Cnn1	Mgarp
Agr3	Rpl18	Scn8a	Vps50	Kirrel
Hscb	Sugp1	Nlrp4a	Zmat2	Naxe
Ncln	Ssb	Slc4a8	Ube2c	Slc50a1
Ybx2	Larp4	Pdp1	Cct3	Npr1
Ermp1	Igf2bp2	Smco4	Kpnb1	Them5
Ube2q1	Serinc1	Ikzf4	Tcf25	Nudt17
Pls3	Fdps	Lbx1	Tubb6	Tbx15
Pip4k2c	Nufip2	Bmp15	Foxm1	Vangl1
Ppib	Coq3	1600002D24Rik	Tulp3	Rhoc
Stt3b	Gemin5	Fbxw21	Tubb5	Gstm7
Mtdh	Ccdc9	4930522H14Rik	Tcea3	Cryz
Ranbp1	Psph	Gpnmb	Ifrd1	Aco1
Iqca1	Dnajb6	Pcdhb17	Akr1b3	Aldh1b1
Rab33b	Gsto1	Usp46	Ddx18	Trim14
Nae1	Hsp90ab1	Sh2d6	Ubl3	Plin2
Pdia6	Eif3l	Gm1587	Eef1e1	L1td1
Stx17	Rpf2	Degs1l	Akt1	Atg4c
Upp1	Hal	Car14	Crnkl1	Cpt2
Rexo2	Rab5a	Ube2q2l	Chordc1	Txndc12
Qdpr	Hnrnpk	Abi3bp	Rtcb	Dlgap3
Rnf11	U2af1	Il2ra	Clpb	Gjb5
Myl1	Ostc	Cacna1h	Sept7	Gm12947
Abcd3	Sf3b1	Cntnap3	Rac1	Smpdl3b
Prdx4	Golt1b	Fam171b	Nup214	Rps6ka1
Gnl1	Ncaph	Casq2	Nacc1	Gm13010
Galk1	Dnttip1	Rem2	Uba1	Masp2
Mlec	Gprc5c	Cyp4a14	Fam50a	1700096K18Rik
Gdpd1	Impdh2	Irag1	Blvra	Cgref1
Acy1	Srrm2	Pax9	Bcap31	Babam2
Vkorc1	Eno3	Mfhas1	Ift46	C330024D21Rik
Por	Ypel2	Celf2	Supt6	Commd8
Rhot2	Q9CXL3	Gm20187	Psmc3	Mlec
Rac1	Sf3b5	Silc1	Celf2	Oas1g
Pex13	Pabpc1	Eif4e1b	Ddb2	Oas1a
H1.8	Rnpep	Steap2	Sf3a1	Sumf2
Phactr4	Igf2r	Astl	Rmnd5a	Gusb
Tbcb	Hnrnpa3	Cyp4v3	Dbf4	Tes
Slain1	Stam2	Rgs2	Daxx	Retsat
Cars2	Reep1	Slc6a9	Snx9	Rtkn
Rala	Myef2	C9orf72	Ranbp3	Tia1
Akirin2	Wdr77	Spocd1	Prpf6	Gdf3
Ipcef1	Tubal3	B4galt2	Snrpd1	Nanog
Igsf3	Ddx17	Grm1	Tiam1	Clec2i
Eif2b5	Tyms	Tnik	Puf60	Apoe
Pdxdc1	Ppp1ca	Snph	Golga2	Numbl
Nopchap1	Osbpl11	Wasf3	Pdcd2l	Shkbp1
Coro1b	Grsf1	E130008D07Rik	Gtf2f1	2200002J24Rik
Fth1	Prdx6	Nceh1	Med6	Irf3
Exoc1	Eif3i	Irf8	Prkd1	Myod1
Atl2	Npm1	Lrrtm3	Cse1l	Tmem126b
Slc25a4	Exosc6	Efhc2	Naa20	Nars2
Itsn2	Ppfibp2	Slc2a12	Plekha3	B3gnt6
Arpc5l	Hpdl	Gm6489	Baz1b	Mogat2
Tpd52	Isyna1	Tdpoz8	Mea1	Gm3200
Acat2	Fbxo38	Zmat4	Ggct	Tead1
Rnf114	IntS13	Tox2	Flii	B230311B06Rik
Ube2g1	Agfg2	Rapgef5	Top3a	Aqp8
Tnik	Supt5h	Insm1	Chaf1a	Apobr
Zkscan5	Nolc1	Rnls	Tmem39a	Maz
Pfn2	Pcm1	Ldhd	Mcm2	Zfp688
Adsl	Card10	Pld2	Tpra1	Kndc1
Aldh1b1	Hdgfl2	Tcte2	Nab1	Fuom
Ssna1	Rpl13a	Map2	Lamb1	Ric8a
Tmprss13	Rps2	Plcl1	Arrdc2	Calhm5
Capg	Atxn2l	Nanos2	Cd36	Marcks
Q3U6N9	Pym1	F630040K05Rik	Timm44	E130307A14Rik
Abcb6	Gar1	Kit	Med25	Mical1
Rab3gap2	Txn2	Pramel26	Clptm1	Sgpl1
Epb41	Psat1	Gpx6	Hbp1	Ggt1
Arf3	Sf3a1	Sema6d	Ap1m1	Misp
Mpdz	Ewsr1	Sp8	Hmgn2	Nuak1
Llgl2	Mrpl22	Serpinb1c	Stard3nl	Dram1
Rock2	Rps16	Pde1c	Stk11	Hal
Rbis	Foxo3	Angptl2	Cdk12	Cnpy2
Mink1	Rps17	Sox8	Tbc1d8	Col4a1
Ube3a	Gnpnat1	Or8s2	Cnot11	Col4a2
Zw10	Grn	Vmn2r-ps61	Abcf3	Fgfr1
Tmpo	Serbp1	Fgf7	Cyth2	Cbr4
Hdhd5	Ddah1	Cc2d2b	Plag1	Lpar2
Gnai3	Rps11	Pde3a	Ap1m2	Tmem161a
Vps33b	Metap2	Slc10a4-ps	Btbd2	Homer3
Tuba3a	Rpl23a	Tph2	Rab3b	Adgre5
Spcs2	Hmgb1	Eif1ad10	Nosip	Mri1
Dclk2	Ybx1	Armc2	Rps11	Fbxl9
Psmd5	Mrpl39	Fam229b	Paf1	Fhod1
Otulin	Aprt	Pramel32	Pex19	Slc9a5
Nomo1	H2ac4	Zc4h2	Aven	Hsd11b2
Rnls	Hprt1	Shisa8	Snrnp200	Tat
Slc25a31	Rpl4	Phf7	Ciao1	Fam25a
Rab1A	Rpl28	Eef2k	Kpna6	Dhrs4
Ldhd	Rpl26	Sytl2	Kif20a	Rec8
Paip1	Mtif2	Rab32	Mast2	Nfatc4
Reep5	Raly	Selp	Calr	2410022M11Rik
Copg1	Rtn4	Cntnap2	Syce2	Trim52
Afg3l2	Pmm1	Gstm1	Ruvbl2	Vstm5
Cdk11b	Ckmt1	Ifitm3	Fam162a	Zfp26
Rab3gap1	Elavl1	Aig1	Gstm5	Yipf2
Zc3h6	Tdrp	Lhfpl6	Stat3	Slc37a2
Crk	Mcrip2	Slc28a2b	Dnaja3	Thy1
Cds1	Srsf9	Cxcl13	Cwc15	Sdhd
Fyco1	Scaf8	Zfhx4	Dnmt1	Tspan3
Cuta	Eif4ebp1	Ccdc60	Ppan	Neil1
Dad1	Igf2bp1	Erc2	Phb2	Ppcdc
Srsf5	Rps21	Ncoa2	Ptpn6	Stoml1
Cyfip1	Dab2	Spidr	Emg1	4930461G14Rik
Mdm4	Psap	Musk	Clcn5	Itga11
Prdx5	Rpl5	Tmeff2	Utp20	Cd109
Spag7	Avl9	Vmn2r25	Cul3	Plod2
Oas1c	Mrpl37	Prdm16	Dnajb11	Hemk1
Kctd10	Fdx1	Csf1	Tax1bp1	Mst1
Eloc	Srsf6	1700066M21Rik	Pkn2	Wdr6
Sh3glb2	Rps7	Btg1b	Slbp	Prss42
Krt12	Sfpq	Gpr83	Polr2e	Acaa1a
Sacm1l	Dnajc2	Rgs10	Rab11a	Tcn2
Med21	Enah	Nr2e1	Dlst	Ccm2
Tubb3	Smap1	Izumo1r	Srpk1	C1qtnf2
C1qbp	Calcoco2	Eif1ad14	Lbr	Adam19
Phf5a	Rpl21	Tbx19	Crabp2	Rnf130
Timm44	Nup35	Xlr3c	Hdgf	Pdlim4
Atp2a2	Xrcc1	Plagl1	Thop1	Sparc
Dipk2a	H1-3	Skap1	Map2k1	Myh13
Usp8	Rpsa	Coro2b	Sgta	Slc13a5
Tpmt	Nme2	Rttn	Dtx2	Lyrm9
Dhfr	Psmb6	Trappc3l	Zp3	Epop
Brap	Rpl3	Gtf2a1l	Rasa4	Tmem106a
Wbp2	Tgm5	Hif3a	Hnrnpa2b1	Cd79b
Dpm1	Gabarapl2	Oas1b	Ccdc130	Icam2
Gstt2	Sdr9c7	Kif17	Eif2ak4	Fdxr
Rbx1	Rpl6	Gnb4	Wdr1	Septin9
Ddost	Nop10	Slco1a5	4930550C14Rik	Mcrip1
Gyg1	Nol12	Hoxa1	Prdx2	Tex19.2
Ctps1	Folr1	Dab1	Senp3	H2ac11
Spast	Ccdc25	Gm10512	Plekha8	H3c8
Flii	Map7	Lrrc17	Spc25	Eci3
Aldh4a1	Myo1a	Fndc4	Ubqln1	Gm3325
Mia3	G3bp1	Rph3a	Txn2	Gm7896
Rcor1	H1-5	Sgo2b	Crbn	Zfp459
Isca1	Poldip2	Nat14	Msh6	F2rl1
H2bc1	Rpl31	Reep2	Fbxo11	Cdc20b
Rpa2	Gpd1l	Fam110c	Mcm5	Efcab10
Zfand5	Gnpat	Lingo2	Mprip	Dglucy
Wwc2	Phgdh	Cpsf4l	Cic	Serpina3m
Tubb2b	Hdgf	Zfyve28	Asf1b	Rtl1
Kiaa2013	Rps12	AY512915	Dnajb1	Coa8
Rhpn2	Kat6b	Ppp1r3g	Celf1	Slc1a3
Ndc1	Chchd2	Cnst	Ndufs3	Cyrib
Naca	Rpl12	Vmn1r88	Trim28	Ptp4a3
Gmppb	Bhmt	Gm6578	Eif4g2	Gml2
Arfgap3	Sord	Obi1	Pcyt1a	Naprt
Rab9a	Lrpap1	Prkar2b	Zfp592	Adck5
St13	Rpl27	Ednrb	Psmd4	Foxh1
Bub1b	Pam16	Zfp735	Snx6	Slc38a4
Ckap5	Mrpl53	Cmya5	Mthfd2	Rnd1
Uso1	Mrps31	Cdh2	Kit	Etv5
	Ybx3	Scel	Pan2	Stfa1
	Mrpl9	Gm7145	Cs	Poglut1
	H1-4	Rabgap1l	Ampd3	Zbtb11os1
	Lasp1	Dtna	Bcas2	Pros1
	Krt15	Gpr68	Ctcf	2310043M15Rik
	Pnp	Rln3	Ranbp1	Ezr
	Nucks1	Dsg1a	Rfx5	Zfp13
	Npc2	Gm2762	Psmb4	Nme4
	Polr2a	Gcnt4	Rsl1d1	Gm10505
	Trir	Cpb1	Apc	Cyp4f16
	Sfn	Kcnmb2	Ergic3	Zfp799
	Snx1	Vwc2	Uqcc1	Mymx
	Arglu1	Rspo2	Ncoa2	Gpr108
	Phyhip	Rtkn2	Pex1	Kcnk12
	Ptma	Tcl1b4	Kctd20	Crem
	Sfi1	Gpr50	Trap1	Gnpda1
	Mcts2	AI987944	Tpr	Cidea
	Sprr1a	Mrc1	Clint1	Acaa2
	Csnk1d	Slc15a5	Mob1b	Rbfaos
	Nlrp12	Ttll13	Atp6v1b2	Cpt1a
	Cdca3	Mei4	Eps15l1	Foxb2
		Pnpla1	Tmbim1	Sgms1os1
		Cdh8	Arpc2	As3mt
		Pkd2l2	Kmt2b
		Daam1	Rps9
		Cldn25	Med8
		Ina	Pfdn2
		Car10	Rnf114
		AU023762	Zdhhc24
		Eif1ad8	Ptbp1
		Prnp	Sfmbt1
		Sybu	Cdt1
		Npas3	Runx1t1
		Tgfb3	Gtf2h1
		Eif1ad2	Qrich1
		Pthlh	Usp19
		Angel1	Pola1
		A1bg	Cdc42
		Asxl3	Gmnn
		Senp8	Acot13
		Ttc6	Ezh1
		Nlrp4e	Ctnnb1
		Bend6	Eif1b
		Zfp442	Psmd2
		Dazl	Lsm2
		Txndc2	Lrrc8a
		Ttll7	Ppp2r1a
		Tmem132c	Tinf2
		Nfxl1	Arpp19
		Tmem255a	Bcl2l1
		Zar1	Khsrp
		Aph1b	0610009B22Rik
		Gckr	Zfp655
		Gabra5	Rhoa
		Runx3	Hnrnph1
		Ptprr	Ift43
		Cndp1	Arid1a
		Slc16a12	Rplp1
		D16Ertd519e	Hmgcll1
		Plce1	Ap2s1
		Ifit1bl2	4930432K21Rik
		Serpinb3a	Phax
		Zfp616	Snrpb2
		Tmem132d	Carhsp1
		Ccdc122	Herpud2
		Pramel15	Nutf2
		Tex16	Elavl2
		Plcl2	Rpl10
		Mos	Rps15a
		Slc48a1	Rala
		Clec12a	Vdac3
		Parp12	Vps72
		6720468P15Rik	Dynll1
		Themis3	Tmem184b
		Itga8	Nf2
		Opn3	Ewsr1
		Lypd6b	Ap1b1
		Cdh19	Derl3
		Tmem232	Bcl2l13
		Nsun4	Pttg1ip
		Ehf	Tnpo1
		Gm11487	Rnmt
		Gm1965	Srp14
		Galm	Fpgs
		Cetn4	Mrtfb
		Pdk3	Cbx5
		Ttyh3	Tex15
		Ndrg4	Mcu
		Nhsl1	Ubp1
		Nlrp6	Snap47
		Dennd6a	Vps4b
		Htra4	Rps25
		Zar1l	Nprl2
		Spock3	Rassf1
		Prph	Slc3a2
		Prex2	Nxf1
		Rpgrip1l	Stx5a
		Scin	Raver1
		Gnb5	2610507B11Rik
		Mroh2b	Nedd8
		Atl1	Faf1
		Katnal2	Dazl
		Rab3b	Pigyl
		Cfap300	Rbm25
		Ctnna3	Psen2
		Tmem47	Cars
		Pstpip2	Asz1
		Dnajc5b	Pdhx
		Gm11232	Odc1
		Obox3-ps4	Pabpc4
		Spopfm3	Zfp296
		Tmem215	Pinlyp
		Zfp60	Evi5
		Speer5-ps1	Ccnt1
		Lrrc8b	Med15
		Eif1ad16	Tjap1
		Vmn1r234	Ehf
		Lzts1	Rpl15
		Ptprm	Kif11
		AA536875	Rpa3
		Stk36	Ttll5
		Tmod2	Rps5
		Cntn1	Atp6v0d1
		Rasa4	Aldh1a2
		Scg3	Ndufs2
		Esr2	Atad1
		Fbxw20	Timm23
		Hnmt	Trnt1
		Nrsn1	Elof1
		Plxdc2	Rnf170
		C530044C16Rik	Dedd
		Rnf182	Rnf168
		Tnip3	Chp1
		Bhlhe23	Tvp23b
		Slco4a1	Dnajc7
		Klhl13	Ndufa2
		Usp17le	Pam16
		Nrxn3	Cox6c
		Ccr3	Tmem87b
		Gm35853	Anapc1
		Col4a3	Tsg101
		Vmn1r76	Map3k4
		Rit2	Ankrd28
		Bmp5	Pkd2l2
		Cdo1	Srp19
		Lypd3	Mrps25
		Pter	Camta1
		Tac2	Csf1
		Dnaaf11	Cmc2
		Wnt3	Tbp
		Asap1	Psmb1
		Htr7	Pdcd2
		Tcl1b2	Msh3
		Adcy8	E2f4
		Tubg2	Surf4
		Gm6150	Yes1
		Pramel19	Ppp1cb
		Gm11238	Gorasp2
		Fam131a	Ddx19a
		Bend2	Ube2i
		Slc7a2	Actn1
		Unc5c	Nolc1
		Gm20043	Hmgb3
		Adamts9	Golga7
		Sult1d1	Arnt
		Naaladl2	Atp6v0e
		Tcaim	Zfp318
		St6gal1	Srf
		Zfp503	Steap2
		Masp1	Hspa8
		Adhfe1	Pdzd11
		Gm7694	Psma2
		Gli3	Mrpl32
		Mro	Setdb1
		Or4k50-ps1	Prune1
		C87198	Nlrp5
		4930423M02Rik	Capza2
		Unc80	Prpf3
		Eif1ad15	Anp32e
		Gabra3	Tab2
		Spag16	Ppil4
		Sspn	Cnih1
		Gm38416	Eps8
		Cxcl10	Med22
		Wls	Med28
		Wrn	Gnrh1
		Trp73	Prpsap1
		Gm35725	Ncapg
		Or8i2	Dstn
		Tdrd12	Adss
		Bcl11a	Chdh
		Gm5177	Actr8
		Tfap2e	Fnta
		Fetub	Mtrex
		Enpp5	Stard13
		Cyp39a1	Utp25
		Gm12633	Atp5e
		Gm33035	Ube2a
		Hecw1	Slc25a5
		Ngly1	Nkap
		Fbxl17	Mtif3
		Calcr	Lnx2
		Rigi	Eif3d
		Tbc1d8b	H3f3b
		Abcb4	Nup50
		Suco	Nlrp14
		Dnah7b	Pacsin2
		Tesl2	Kctd5
		Tank	Etaa1
		Gm23083	Nbr1
		Mill1	Brca1
		Lrriq3	Psmd3
		Plcxd2	Exosc10
		1700029F12Rik	Taok1
		Zfp108	Nlk
		Daw1	Traf4
		Skic3	Rpl19
		Ripk2	Zfp207
		Fbxl7	Psmd11
		Ninj2	Zc3h18
		Hey1	Cdc6
		Lonrf2	Suz12
		Cntn4	Abr
		Itgb3	Rhot1
		Adrb2	Pgs1
		Myo16	Birc5
		Thrb	Myo1c
		Gm17751	Crk
		Gm16551	Cox7c
		Ak5	Mlx
		Raet1d	Ppp2r5c
		Siglece	Mybl2
		Tet3	B4galt5
		Gda	H2bc4
		Tspan5	Med1
		Tenm3	Gdf9
		Ptprd	Zcchc10
		Ece1	Spag7
		Gm29483	Pfn1
		Thegl	Tomm34
		Sntg2	Ywhab
		Lyz2	Zkscan6
		Gpr158	Kpna2
		Tpo	Smurf2
		Cspg4b	Cep95
		Dnai7	Kif3a
		Ipcef1	Mtmr4
		4921536K21Rik	Kansl1
		Miox	Gid4
		Bach2	Ypel2
		A430093F15Rik	Akap1
		Fndc3b	C1qbp
		Pde6b	Kdm6b
		Gm18393	Ncor1
		Styk1	Ybx2
		Marchf3	Elp5
		Slco1a4	Phf23
		Serpinb12	Dusp14
		Foxp1	Tada2a
		Hmces	Cbx1
		Efcab6	Cpsf4l
		Gm7823	Ndel1
		Fgd6	Fxr2
		1700067K01Rik	Lsp1
		Mctp1	Myh11
		Tnfaip8l1	Rars
		Kcna1	Mrpl58
		Gm14635	Irf1
		Fcgbp	Natd1
		Kcnma1	Ywhah
		Klf7	Sart3
		Cttnbp2	E2f2
		Zfp111	Slc35b4
		Shisa2	Rab3d
		Or5d37	Rab5c
		Rad51ap2	Mdh2
		Fa2h	H13
		Gpr137c	Atp6v1e1
		Il23r	Psmc3ip
		Fate1	Zfp687
		Prickle3	D8Ertd738e
		Plxnb3	Cops3
		Zscan4-ps2	Cdc37
		Cby3	Rab4a
		Dlx3	Ubb
		Ttc34	Gyg
		H1f8	Akt3
		Rhobtb3	Mrpl24
		Stbd1	Gle1
		Sestd1	Lyst
		Mxra8	Polr2i
		Eya4	Fbxo5
		Sh3rf2	Rgs17
		Hectd2	Hdac2
		0610040F04Rik	Rwdd1
		1700012J15Rik	Clvs2
		Cpa1	Stxbp5
		Rora	Trmt11
		Adgrb3	Katna1
		Bank1	Nr2e1
		Itpr2	Snx3
		Fbxw19	Cep57l1
		Lair1	Ltv1
		Fbxw16	Cd164
		Bmx	Slc16a10
		Osgin1	Rev3l
		Zfp92	Fyn
		A630010A05Rik	Reps1
		Sfta2	Fam184a
		Sp9	Asf1a
		Cd200	Crybg1
		Tppp	Vta1
		Slc26a9	Serinc1
		4933417E11Rik	Slc6a15
		Eya1	Ccdc59
		Slc35a5	Lama2
		Fbxw15	Ppp1r12a
		Enpp2	P4ha1
		Ust	Zwint
		Gm19757	Cdk1
		Eddm13	Atp2b1
		Timd4	Arid5b
		9430021M05Rik	Tmpo
		Ftdc2	Psen1
		Kcnh5	Hbs1l
		Tgfbr3	Epb41l2
		Col24a1	Med23
		Dpp10	Nedd1
		Slc6a20a	Mtfr2
		Cpne9	Map7
		Pramel21	Cdk17
		Prmt2	Snrpf
		Isl1	Fgd6
		Cmklr2	Tmcc3
		Sptlc3	Cep83
		D030068K23Rik	Cry1
		Ss18l1	Hsp90b1
		Nectin3	Sirt1
		Oacyl	Ccar1
		Radx	Ddx50
		Ahr	Srgn
		Egfl6	Vps26a
		Tfap2b	Supv3l1
		Fbxw18	Fam241b
		Ap1s2	Sar1a
		Dclre1a	Ppa1
		Rapgef4	Anapc16
		Dscam	Micu1
		Tuba3a	Cand1
		Zfp385b	Tbk1
		Gm20052	Pno1
		Gm10280	Egfr
		Myrip	Usp15
		Popdc2	Tbc1d15
		Gm6667	Rab21
		Six1	Peli1
		Zfp750	Ptprr
		Gpm6a	Actr2
		Cd177	Pwwp3a
		Mt4	Cnot2
		Triqk	Yeats4
		Prr5l	Snrpd3
		Mmp2	Nav3
		Nek7	Mdm2
		Wdr76	Osbpl8
		Tex26	Cabin1
		Tspan12	Vps13d
		Piwil1	Fzr1
		Cftr	Txnrd1
		Gm9895	Wdr82
		Tcstv1	Pofut2
		Gmds	Sumo3
		Plk2	Hint1
		Sbf2	Papolg
		Thbs4	Pex13
		Tmem74	Ahsa2
		Vmn1r227	Xpo1
		Eif1ad17	Cpeb4
		Cryl1	Cdc34
		Stard13	Sptbn1
		Cacnb2	Mdh1
		Flrt3	Polrmt
		Fzd2	Ppp2ca
		Pkib	Hnrnpab
		Dbndd1	Hspa4
		Ccdc158	Cnot6
		Abca12	Mapk9
		1700057H21Rik	Canx
		Col19a1	Rack1
		Zfp449	Rufy1
		Foxc1	Rad50
		Col6a6	Mrnip
		Irs1	Sar1b
		Gm4566	Jade2
		C8b	Ube2b
		Stra6l	Cdkn2aipnl
		Ampd3	Med7
		Gm38572	Tnip1
		Fam167a	Slu7
		Sox1	Hus1
		Gm32996	Pttg1
		Rph3al	Pes1
		Lratd1	2310033P09Rik
		Gsdmc4	Rnf185
		Zfp352	Patz1
		Tube1	Eif4enif1
		Zfp334	Drg1
		Fyn	Rps27a
		Zscan4d	Cfap36
		Phf1	Ppp4r3b
		Dusp1	Zkscan17
		Nod2	Mrps24
		Duoxa2	Ccdc117
		Dock7	Dynll2
		Flt1	Supt4a
		Zc3h6	Smg8
		Arfgef3	Rnf187
		Krt72	Mrpl22
		Chd9	Cnot8
		Fyb2	Sap30l
		Mfsd13b	Prpsap2
		Map9	Tom1l1
		Fry	Elac2
		Pramel18	Sypl
		Rerg	Pdia6
		Zscan4-ps1	Laptm4a
		Lgalsl2	Snx13
		Bbs9	Sdc1
		Ccdc201	Pum2
		Cacna2d3	Smc6
		Psg20	Prkar1a
		Tbx3os1	Rnaseh1
		Gm30052	Ubxn2a
		Prlr	Itsn2
		Adcy5	Cenpo
		Ksr1	Klf11
		Gtsf2	Grhl1
		Elmo1	Dnmt3a
		Il6st	Dld
		Cpb2	Rab10
		Sh3yl1	Taf15
		Gja4	Cdc27
		Gm10790	Efcab3
		Cxcr3	Tlk2
		Pias1	Rffl
		Lmo3	Lig3
		Ptpro	Ddx42
		Psd3	Ftsj3
		Speer4a	Psmc5
		Pls1	Ern1
		Grip1	Nf1
		Lrp1b	Ddx5
		Ptbp2	Psmd12
		Gm10364	Jpt1
		Igsf23	Sumo2
		Ift81	Nup85
		Atp8a2	Gga3
		LOC108168164	Slc25a19
		Gm19461	Pafah1b1
		Pkhd1	Sap30bp
		Fezf2	Ube2g1
		Gbp7	Med31
		Ccdc14	Rabep1
		Sema3d	0610010K14Rik
		Prr32	Blmh
		Nfix	Rph3al
		Il12rb2	Ywhae
		Iqcb1	Prpf8
		Gfod1	Luc7l3
		Slc25a48	Ankrd40
		Gm10466	Lrrc59
		Ighg2b	Snx11
		Ccdc85a	Top2a
		Ighg3	Eftud2
		Ighg1	Dcakd
		Atrnl1	Gosr2
		Ighm	Scfd1
		Oosp3	Ston2
		Nlgn3	Gtf2a1
		Stk39	Sel1l
		Aass	Klhdc2
		Slc44a5	Sec23a
		Gm10226	Trappc6b
		Zfp760	Pnn
		Jag1	Mia2
		Tmem169	Ptpn21
		Bmpr1b	Zc3h14
		Etv1	Psma6
		Bcar3	Mbip
		Pramel27	Sptlc2
		Gnaz	Ahsa1
		Prelp	Snw1
		Fgf9	Mthfd1
		Grin2b	Fut8
		Plat	Atl1
		Stxbp5l	Sav1
		Gm11476	Nin
		Ap3m2	Timm9
		Oas1f	Ppm1a
		AU016765	Glrx5
		Ascl4	Hif1a
		Thsd7a	Papola
		A530021J07Rik	Mpp5
		Mgat4c	Snapc1
		Obox7	Atp6v1d
		Oas1d	Vrk1
		Gm20362	Eif2s1
		Afap1l2	Vti1b
		Cyp2r1	Arg2
		Asb15	Erh
		Tdrd1	Srsf5
		Gm8605	Pcnx
		Msh4	Pacs2
		Fmn2	Wdr37
		4933440M02Rik	Gtpbp4
		Zfp46	Esyt2
		Spam1	Cdca7l
		Vil1	Tdp1
		Psen2	Psmc1
		Gm371	Rps6ka5
		Zfp618	Trip11
		Gfra1	Lgmn
		Ccno	Golga5
		Cdc34b	Pitrm1
		3830408C21Rik	Otub2
		Rhoh	Net1
		Gm28923	Gdi2
		Slc6a15	Dpf3
		Txnip	Fcf1
		Prdm1	Ylpm1
		Fstl1	Tmed10
		Lhx8	Erg28
		Tspyl4	Ccnk
		Cmpk2	Evl
		Pfn4	Wars
		Lyplal1	Hsp90aa1
		Nudt7	Fdft1
		Lama2	Cdc42bpb
		1700061F12Rik	Eif5
		Ugt8a	Ppp1r13b
		Ncald	Zfyve21
		Gm3854	Atp5mpl
		Cyp7b1	Gpr137b
		Ptpre	Gli3
		Fbxo43	Trim27
		Lsp1	Carmil1
		H2-M10.4	Tmem14c
		Aknad1	Hivep1
		Map3k6	Mcur1
		St3gal5	Nup153
		Celf4	Tpmt
		Narf	Dek
		Tpgs2	Ippk
		Fbxw14	Cenpp
		Gm10745	Nol8
		Gm17399	Spin1
		Lhpp	Ripk1
		Cfap53	Prpf4b
		Edrf1	Fam217a
		Gm7489	Fars2
		Ntn1	Ssr1
		Acsm2	Riok1
		Mitf	Auh
		Myh3	Fancc
		She	Sptlc1
		Poli	Cdk20
		Egr1	Nsd1
		Aadac	Ddx46
		AU015836	Caml
		Rassf5	Slc25a48
		Klhdc1	Uqcrb
		Gabrr3	Cetn3
		P2ry1	Hnrnpk
		Tiam1	Rasa1
		Klhl1	Gkap1
		Erg	Naa35
		Spata31e1	Golm1
		Phactr3	Agtpbp1
		Mxd1	Pdcd6
		Bnc1	Sdha
		Iglc2	Glrx
		Dnah14	Med10
		Gm20767	Lpcat1
		Zc3h12d	Clptm1l
		Sycp2l	Slc30a5
		Tmem151a	Rad17
		Agr3	Gtf2h2
		Fhod3	Smn1
		Qser1	Ptcd2
		Bahcc1	Btf3
		Slamf1	Gfm2
		Iglv1	Col4a3bp
		Shroom2	Hmgcr
		Epha3	Poc5
		Bbs7	Iqgap2
		Mfsd4a	Ap3b1
		Postn	Scamp1
		Gm11827	Kif2a
		Pcdh10	Nln
		Fosb	Ppwd1
		Mcub	Cenpk
		Scml2	Srek1ip1
		Ccdc69	Slc4a7
		Lcp2	Psmd6
		Lpcat2	Ptprg
		Pax3	Il6st
		Ier3	Ddx4
		Pcbp3	Ndufs4
		Nlgn1	Kat6b
		Zfp68	Samd8
		Themis	Vdac2
		Derl3	Nkiras1
		Hmgcll1	Ube2e1
		Or1e1c	Dlg5
		Galnt17	Ngly1
		Caln1	Glud1
		Or10d5j	Bmpr1a
		Nav2	Rtraf
		Pramel29	Ecd
		Gm18765	Dnajc9
		Plxnc1	Anxa7
		Eps8	Camk2g
		Aldh1a2	Ap3m1
		Trim30a	Txndc16
		Robo2	Psmc6
		Mat1a	Ktn1
		Zkscan4	Slmap
		Pdzrn4	Mettl6
		6430710C18Rik	Capn7
		Gm2309	Bap1
		Gm12992	Dph3
		Lhx6	Spcs1
		Lef1	Kpna3
		Kcnmb3	Mapk8
		Zfp957	Zmym2
		Ebf2	Xpo4
		Adam7	Pinx1
		Nefl	Dcp1a
		Il20	Sap18
		Zeb1	Ska3
		Crabp2	Mrpl57
		Atp10a	Zdhhc20
		7420700N18Rik	Micu2
		Bpifc	Ints9
		Trpc4	Extl3
		Zfp946	Cab39l
		Bpgm	Mipep
		1700086L19Rik	Zc3h13
		Zp2	Tsc22d1
		Neil2	Enox1
		Gm15941	Epsti1
		Arhgap26	Tdrd3
		Tafa2	Naa16
		Dcun1d4	Diaph3
		Zkscan16	Sugt1
		Gm10509	Elp3
		Man1c1	Esco2
		Tbx4	Bnip3l
		Ehd3	Ppp2r2a
		4930503L19Rik	Pibf1
		Rgl1	Bora
		Ccdc62	Bin3
		Lhb	Pdlim2
		Dync1i1	Xpo7
		Gsdmc2	Rb1
		Ecel1	Itm2b
		Xdh	Med4
		Il17f	Sucla2
		Hdac9	Uchl3
		Myocos	Rbm26
		Rfpl4	Rnf219
		Hhat	Tgds
		Iglc3	Gpr180
		Pgbd5	Dnajc3
		Gm29106	Nipbl
		Rftn1	Dab2
		Shroom4	Ttc33
		Cd209g	Mettl3
		Kcnh1	Dad1
		Emilin2	Haus4
		E330012B07Rik	Oxct1
		Lpin2	Drosha
		Mfsd2a	Pabpn1
		Sall2	6030458C11Rik
		Rgs16	Pdzd2
		Tbc1d8	Golph3
		Clip4	Zfr
		Syt14	Ngdn
		Prdm6	Sub1
		Adgre4	Dcaf11
		Cldn8	Cct5
		Tmem255b	Rai14
		Chrdl2	Brix1
		Glis3	Mtdh
		4933431E20Rik	Laptm4b
		Ifitm6	Trio
		Grm2	Myo10
		Gm36608	Ywhaz
		Ccdc74a	Rrm2b
		Arhgap28	Atp6v1c1
		Msx1	Slc25a32
		Lrrcc1	Dcaf13
		Grik2	Eif3h
		Mfap2	Rad21
		Oas1h	Shcbp1
		Nobox	Stk3
		Egfem1	Eif3e
		Epb41l3	Eny2
		Ica1	Washc5
		Oosp1	Mtss1
		Gdpd1	Atad2
		Gfra4	Asap1
		Oas1c	Gtse1
		Tlr8	Brd1
		2810459M11Rik	Rbx1
		Btbd2	St13
		Gm29669	Slc25a17
		4931428L18Rik	Deptor
		Nbea	Dnal4
		Vrtn	Tomm22
		Fstl4	Csnk1e
		Rfpl4b	Fam118a
		BC147527	Efcab6
		Nlrp4b	Myh9
		Lpl	Ndufa6
		Nlrp2	Twf1
		Galnt12	Rpap3
		Samd7	Xrcc6
		Zfp608	Aco2
		Myh11	Gtsf1
		Gm21939	Txndc11
		Mexis	1810013L24Rik
		Fmo4	Crebbp
		Hivep3	Atp13a3
		Or8b35	Glyr1
		Mapre2	Fbxl6
		Sorl1	Ptk2
		Fbxw13	Miox
		Kcnq4	Yaf2
		Zim1	Zcrb1
		Myh6	Nectin3
		Rfx5	Slc35a5
		Hipk2	Mcm4
		Sh3kbp1	Pdxdc1
		Krt71	Ntan1
		Krt12	Rrn3
		Gm21818	Parn
		Gm14164	Naa50
		Chst7	Qtrt2
		Trps1	Mrpl40
		Akap6	Usp7
		A430033K04Rik	Crybg3
		Fsd1	Riox2
		Stat4	Cldnd1
		Kcnk18	Tfg
		Slc40a1	Thap7
		Ctnnd2	Snap29
		Cps1	Dlg1
		Th	Ppil2
		Nckap1l	Senp5
		Creb3l4	Ncbp2
		Fbxw22	Dnm1l
		Hspa4l	Tnk2
		Spry4	B4galt4
		Rab3d	Fyttd1
		Tktl2	Osbpl11
		Cmtr2	Snx4
		Ush2a	Zfp148
		Castor2	Ccdc14
		Arsb	Ap2m1
		Bcas1	Hspbap1
		Pak5	Tra2b
		Slc6a21	Fetub
		Gm33680	Eif4a2
		Septin14	Atp5j
		Gm5577	Ets2
		Cyp19a1	Dyrk1a
		Fbxw28	Psmg1
		Cntn6	Brwd1
		Ascl1	Dop1b
		1700030N03Rik	Setd4
		Apba1	Itsn1
		Ccdc73	Donson
		Gm815	Son
		Hs3st5	Cfap298
		Lrrc49	Synj1
		Pramel24	Mis18a
		Otx1	Sod1
		Fbxw26	Scaf4
		Nalf1	Enah
		Usp28	Fmnl3
		Ccdc180	Tmbim6
		Gm5434	Racgap1
		Acox3	Cers5
		Elovl4	Larp4
		Gm32635	Dip2b
		Tsga10	Atf1
		A930017M01Rik	Slc4a8
		2310069G16Rik	Csad
		Cfap410	Calcoco1
		Arhgap15	Rttn
		Plut	Nus1
		Gm5820	Rgn
		Asah2	Mospd1
		Gm30108	Gtf2ird1
		Rimkla	Noct
		Id4	Gps2
		Obox3-ps1	Bsg
		Tmcc2	Creld2
		Prrg1	Twf2
		Zfp423	Bmp15
		Hsf5	Ube2j2
		Fbxw25	March5
		Tcerg1l	Poc1a
		Iqck	Stk31
		Gm13041	Rab12
		Sphk1	Cdca3
		Cyp2j12	Ccndbp1
		Npffr2	Tiam2
		Ano10	Mpc1
		Prss44	Phf10
		Gcm2	Smoc2
		Gm41230	Zfp51
		Sidt1	Hcfc1r1
		Nedd9	Cenpq
		St6galnac6	Satb1
		Pparg	Sgo1
		Ppp1r3d	Hsp90ab1
		Fbxo40	Enpp5
		Tlr9	Mrps18a
		9230020A06Rik	Taf8
		Trim15	Nfya
		Ctif	Brd4
		Gm6882	Stk38
		Sorcs2	Cmtr1
		Afap1	Arhgap28
		Prob1	Myl12a
		Adgra3	Lpin2
		E230016K23Rik	Emilin2
		Lca5	Smchd1
		Prkg1	Ndc80
		Lrguk	Clip4
		Dock3	Xdh
		Ralyl	Dpy30
		Gm36480	Spast
		Pard6g	Yipf4
		Zscan4c	Birc6
		Stom	Strn
		Slco3a1	Ttc27
		Ttll11	Cebpz
		Cd55b	Vapa
		Trim35	Ralbp1
		Sebox	Ndufv2
		Plxna2	Washc2
		Pdzph1	Lrpprc
		Olah	Atp6v0c
		Acbd7	Pdpk1
		Ptprj	Prepl
		Tcstv3	Srbd1
		Anks4b	Pigf
		Lrrc27	Cript
		Slc7a11	Msh2
		Cnn1	Gtf2a1l
		Qrfprl	Jpt2
		S1pr3	Sox8
		Gm29811	Axin1
		Zdhhc14	Dusp1
		Pdzrn3	Bnip1
		Mcc	Phf1
		Cd226	Snrpc
		Nup62cl	Fkbp5
		C630043F03Rik	Pdzph1
		Gm33301	Mtpap
		Dcbld2	Epc1
		Klk13	Cox7a2l
		Ntm	Polr2d
		Ldb2	Sap130
		Zfp74	Tpgs2
		Zfp420	Slc39a6
		Sugct	Elp2
		Myo10	2700062C07Rik
		Grm8	Mapre2
		Extl2	Wac
		Gm35333	Thoc1
		Gna14	Rock1
		Gm5955	Esco1
		Macrod2	Brd2
		Lrrc4	Pfdn1
		Dhrs3	Hspa9
		Vps13a	Etf1
		Tbpl2	Iws1
		Krt84	Csnk2b
		Ptger4	Wdr33
		Gm10248	Riok3
		Plcb4	Pou5f1
		Fam90a1a	Npc1
		Pik3cd	Ndfip1
		Samd10	Spry4
		Gm8609	Diaph1
		Col25a1	Dcp2
		Sdc2	Ik
		Usp17ld	Ap3s1
		Gm16249	Yipf5
		Cdca7l	Rbm27
		Kynu	Tcerg1
		Oog4	Hsd17b4
		Zscan4-ps3	Smad4
		Atf3	Sec11c
		Cd300lf	Afg3l2
		Man1a	Spire1
		Nlrp5	Ptpn2
		Gbx2	Cep192
		Sgms2	Me2
		Parp11	Smad2
		Elapor2	Csnk1a1
		Tmt1a2	Txnl1
		Agbl3	Nars
		5730403I07Rik	Nedd4l
		Tm9sf5	Lmnb1
		Fbxw4	Dctn4
		Nlrp9b	Rbm22
		Chn1	Rps14
		Tmem182	Gnaq
		Ms4a1	Timm21
		Esrrg	Cyb5a
		Nr2e3	Incenp
		Enox1	Fth1
		Epsti1	Rab3il1
		Srgn	Sdhaf2
		Ssbp2	Ms4a1
		Tnfsf11	Zfp91
		Ms4a6d	Gna14
		Il2rb	Rfk
		Gm6526	Ostf1
		Ccdc141	Zp1
		Tent5b	Prpf19
		Gm11426	Ddb1
		Rasd2	Zfand5
		Ceacam20	Naa40
		Pgk2	Otub1
		Sertad3	Cdc37l1
		Ccdc18	Jak2
		Slc30a3	Cdca5
		Defb8	Kif20b
		Cyfip2	Mrpl21
		Gm15476	Banf1
		Kcnq1	Sf3b2
		Iqgap2	Cdk2ap2
		Magea10	Mbl2
		Cyria	Rab1b
		Ank3	Mus81
		Garre1	Ppp6r3
		Efna5	Lrp5
		Spopfm1	Drap1
		Mapk3	Smarca2
		Tox	Rela
		B020011L13Rik	Smc5
		Prl8a2	Sf1
		Dact3	Stip1
		Nrg4	Mark2
		Myom2	Smc3
		Gm4981	Pdcd4
		Zfp541	Shoc2
		Arhgef28	Vti1a
		Nlrc4	Hhex
		Gm29999	Cep55
		Trp63	Eif3a
		Tspan13	Plce1
		Gpr149	Noc3l
		Il1rap	Hells
		Car8	Sorbs1
		Cd300c	Tm9sf3
		AW554918	Lcor
		Prg4	Smndc1
		Usp17lc	Add3
		Pgr15l	Arl3
		Cnot6l	Efhc2
		Adm2	Nt5c2
		Cldn34b2	Taf5
		C1qb	Pcgf6
		Gatm	Gk
		Gm35191	Slk
		Mapk10	Sfr1
		Tcl1b1	Dclre1a
		Pabpn1l	Tdrd1
		Macir	Afap1l2
		Gm4224	Ablim1
		Fam217a	Ccdc172
		Cmtm8	Bnc1
		Tbc1d19	P4hb
		Adamtsl1	Arhgdia
		Thsd7b	Ints4
		Rpl19-ps3	Tollip
		Vwde	Cenpx
		Gdf9	Gps1
		Ophn1	Mms19
		Papss1	Cd7
		Stk32b	R3hcc1l
		Sclt1	Btrc
		Pramel47	Fgf8
		Atcay	Oga
		Dnajb4	Ldb1
		Rubcnl	Gbf1
		Ceacam2	Actr1a
		Rnase6	Sufu
		Kdm1b	Arih1
		Naip1	Bbs4
		Tox3	Adpgk
		Speer4b	Fyco1
		Abhd13	Lztfl1
		Fkbp14	Huwe1
		Kcna6	Flnb
		Usp51	Polr3a
		Tmem237	Acot9
		Ripk1	Rps24
		Pramel20	Ptprj
		Pramel23	Banp
		Rassf6	Ube3a
		Ephb1	Sbds
		Asb12	Dnajc14
		Hoxd13	Rps26
		Mctp2	Pa2g4
		Obox1	Atp5b
		Muc20	Prim1
		Gm16497	R3hdm2
		Fjx1	Ddit3
		Cfap47	Ttc4
		AW146154	Katnal2
		Parp10	Pias2
		Lgr5	Atp5a1
		Fam13c	Pstpip2
		Dpysl3	Usp33
		2610316D01Rik	Paip1
		Jade2	Hras
		Zic3	Taldo1
		Cep55	Rplp2
		D6Ertd527e	Tm9sf2
		Tril	Clybl
		Cyp26a1	Farp1
		Vsx2	Dock9
		Myl4	Cbx2
		Gm21940	Eif4a3
		Obox3	Cpeb1
		Or6d14	Copg2
		A730082K24Rik	Mkln1
		4933427D06Rik	Cct8
		Cfap221	Usp16
		Plscr1	Phf6
		Vmn2r94	Hprt
		Oosp2	Rps6ka6
		Pramel16	Sec11a
		Lrrc1	Rhot2
		Rubcn	Hadha
		Pramel11	Hspa4l
		Tnfaip6	Plk4
		Ftdc1	Larp1b
		Igsf11	Gdap1
		Auh	Atp5c1
		B4galt4	Taf3
		Prr36	Slco3a1
		Gm39321	Hgs
		Csmd3	Rpl14
		Smoc2	Rassf3
		Tcf7	Itgb1
		Zfp235	Pard3
		Zp1	Nudt5
		Diras2	Pdia4
		Acot3	Iscu
		Henmt1	Dnaaf5
		Cdh4	Stag2
		Nfil3	Uimc1
		Xlr4a	Myo5b
		Atp10b	Cwf19l2
		Syt1	Lypla1
		Usp17la	Rb1cc1
		Tex14	Mybl1
		Scn10a	Cops5
		Dnah9	Stau2
		Sytl4	Rdh10
		Mrtfb	Terf1
		Pcdh9	Eya1
		Cgas	Tram1
		Hsd17b13	Ube2w
		Mb21d2	Tmem70
		Gm21761	Eef1b2
		Pid1	Mob4
		1700010I14Rik	Hspd1
		Nrp1	Coq10b
		Egfr	Sf3b1
		Dipk2a	Slc39a10
		Slc4a10	Wdr75
		Dpys	Lancl1
		Pde4d	Rpe
		Tubal3	Nop58
		Tafa4	Sumo1
		Tshz1	Stradb
		Gm10637	Clk1
		Zscan4f	Orc2
		Gm21037	Sgo2a
		Glis1	Tex30
		Rab8b	Map4k4
		Cd69	Npas2
		Col12a1	Pdcl3
		Nlrp9a	Rev1
		Zik1	Eif5b
		Accsl	Asnsd1
		Pabpc1l	Osgepl1
		Dclk2	Pms1
		Trim60	Mgat4a
		Gm28286	Unc50
		Pde8b	Tmem131
		Zscan4a	Dst
		Sgcd	Prim2
		Kcnk13	Mff
		Zfp69	Smap1
		Pde10a	Agfg1
		Ramp3	Rnf25
		Cd36	Cnot9
		Bnip5	Vil1
		Tmem117	Xrcc5
		Ppp4r4	Tmem169
		Sptssb	Pecr
		B020031M17Rik	Zfand2b
		Pard3bos2	Tuba4a
		Tfec	Trip12
		Fsd1l	Psmd1
		Fhip1a	Ncl
		Calb1	Ptma
		Cobll1	Pde6d
		Ankrd44	Farsb
		Dlg2	Serpine2
		Ccnjl	Ndufa10
		Prr23a4	Mterf4
		Taok3	Sept2
		Nphp1	Stk25
		Mfsd6	Thap4
		Rims1	Atg4b
		Tlr3	Atg16l1
		Lrp2bp	Iqca
		1700024B05Rik	Lrrfip1
		Obox2	Actr3
		Itga9	Ccnt2
		Cfap97	Ubxn4
		Irf1	Mcm6
		Mesp2	Dars
		Gpr35	Rgs2
		Dkk3	Cdc73
		Myoz3	Tsn
		Frmpd4	Nifk
		Arhgap20os	Epb41l5
		Tmem108	Dbi
		Grm4	Nr5a2
		AF067061	Cd55
		Paqr6	Ube2t
		Cdh17	Rassf5
		Tubb3	Nucks1
		Dnah10	Slc45a3
		Ier5	Elk4
		Mansc1	Rbbp5
		Trim75	Klhl12
		Sorbs2	Xpr1
		Htr5a	Lamc1
		Bcl9	Rnf2
		Dmrtc1b	Cdc42bpa
		F13a1	Ahctf1
		Alg10b	Acbd3
		Pax2	Desi2
		Il7	Srp9
		Cdk15	Fh1
		Stradb	Copa
		Bmt2	Dcaf8
		St7	Uck2
		Casp8	Pou2f1
		Ston2	Mpzl1
		Dgkk	Mpc2
		Ankdd1a	Blzf1
		Pax5	Ccdc181
		Wee2	Ralgps2
		Lyst	Abl2
		Cdc42bpa	Soat1
		Cd7	Cenpf
		Gm13715	Kctd3
		Syt16	Eprs
		Gm36908	Nek2
		Plxna4	Lpgat1
		Dnah7a	Angel2
		Slc5a12	Usf1
		Tcl1b3	Olah
		Gm5698	Suv39h2
		Gramd1c	Fam107b
		2210406O10Rik	Dusp12
		Apba2	Uhmk1
		Umad1	Mcm10
		Zfp353-ps	Optn
		Gm17767	Nuf2
		Lrrc55	Aldh9a1
		Hoxa7	Mgst3
		Raet1e	Vamp4
		Calr3	Serpinc1
		Tsc22d3	Rabgap1l
		Eif1ad4	Bmi1
		Frmd3	Mllt10
		Gm19299	Psmb7
		Gm5083	Arpc5l
		Maob	Orc4
		Wdr47	Kif5c
		Nek10	Mmadhc
		Clvs2	Mindy3
		Arl6	Mastl
		Runx2	Acbd5
		Stxbp4	Odf2
		Stim2	Med27
		Fbxw27	Olfm1
		Dnah12	Tor1a
		Neil3	Hspa5
		Gm4526	Gapvd1
		Chac2	Psmd5
		Gal	Rab14
		Gm40910	Stom
		Hey2	Ttll11
		Lhx1	Rbm18
		Tll1	Ndufa8
		C430002N11Rik	Strbp
		Bhlhe40	Wdr5
		D030018L15Rik	Sec16a
		Rgs12	Camsap1
		Spdye4b	Anapc2
		Gab3	Ssna1
		Nkd1	Arrdc1
		Il1r1	Zmynd19
		Opalin	March7
		Hacd4	Baz2b
		9130015A21Rik	Pkp4
		Mllt3	Nup35
		Rrh	Nckap1
		Fpgt	Dnajc10
		Tdo2	Ube2e3
		Serpinb9	Dync1i2
		Pcdh7	Cwc22
		Sorcs3	Hat1
		Zdhhc8	Cers6
		Zbtb33	Ssrp1
		Arhgap12	Med19
		Gpr63	Fastkd1
		Kbtbd7	Phospho2
		Gm34816	Zc3h15
		Camk1d	Atf2
		Dnah7c	Itga6
		Tcl1b5	Kif18a
		Zcchc18	Arl14ep
		Vmn1r139	Katnbl1
		St6galnac3	Ccdc34
		Pla2g4c	Lin7c
		Krt76	Eif3m
		Nlrp4f	Depdc7
		Gstm5	Fbxo3
		Efcab12	Caprin1
		Prkg2	Nat10
		Bnc2	Api5
		Adarb2	Ttc17
		Slc9a4	Hsd17b12
		Clvs1	Myef2
		Gm6494	Dut
		Ldlrad3	Cops2
		Erich5	Meis2
		Sh3gl2	Wdr76
		Ehbp1	Pdia3
		Adamts3	Jag1
		Antxr2	Slx4ip
		Copz2	Lrrc57
		Gm7995	Snap23
		Crb1	Zfp106
		Wdr17	Vps39
		Zbtb20	Ehd4
		Il31ra	Ptpra
		Gyg	Rtf1
		Gm15691	Nusap1
		Gsdmc3	Rad51
		Dclk3	Knl1
		Pygo1	Knstrn
		Pou6f2	Slc23a2
		Foxp2	Tmem230
		Plac8	Pcna
		4930550C14Rik	Gpcpd1
		Mdga2	Fam98b
		Cby2	Gabpb1
		Adm	Usp8
		Cacna2d1	Stard7
		Cttnbp2nl	Mrps5
		Rgs17	Bub1
		Bivm	Slc20a1
		Rab38	Nop56
		Dnah8	Bfsp1
		Ablim3	Kat14
		Mfap3l	Xrn2
		Ttc23	Gzf1
		Lrrc28	Gins1
		Tent5d	Nsfl1c
		Snx33	Tpx2
			Pdrg1
			Mapre1
			Aurka
			Cstf1
			Rtf2
			Tpd52
			Rae1
			Rbm38
			Gnas
			Phactr3
			Fabp5
			Snx16
			Sall4
			Lrrcc1
			E2f5
			Psma7
			Mrgbp
			Gid8
			Zbtb46
			Raly
			Armc1
			Eif6
			Rbm39
			Tbl1xr1
			Dsn1
			Rab5if
			Samhd1
			Ctnnbl1
			Tti1
			Ralgapb
			Pik3ca
			Mfn1
			Gnb4
			Actl6a
			Ndufb5
			Ncoa3
			Dnajc19
			Fxr1
			Pld1
			Nceh1
			Ect2
			Sec62
			Dcun1d1
			Exosc9
			Ccna2
			Spata5
			Slc7a11
			Ufm1
			Supt20
			Exosc8
			Gfm1
			Nmd3
			Ppid
			Tsc22d2
			Gmps
			Ssr3
			Ccnl1
			Ptpn22
			Nras
			Gdap2
			Prpf38b
			Clcc1
			Ahcyl1
			Dram2
			Ints3
			Creb3l4
			Tpm3
			Hax1
			Adar
			Larp7
			Lef1
			Plrg1
			Gar1
			Ints12
			Papss1
			Fubp1
			Dnajb4
			Cks1b
			Scamp3
			Khdc4
			Lmna
			Dclk2
			Rps3a1
			Rprd2
			Mettl14
			Bcar3
			Gclm
			Ptbp2
			Adh5
			Mrpl9
			Tspan5
			Eif4e
			Zranb2
			Lrriq3
			Rpf1
			Asph
			Trp53inp1
			Ccne2
			Rps20
			Pnisr
			Ndufaf4
			Gtf2b
			Casp8ap2
			Akirin2
			Smim8
			Rnf20
			Exosc3
			Anp32b
			Tex10
			Fmn2
			Ugcg
			Ptbp3
			Hsdl2
			Pole3
			Dmac1
			Mpdz
			Smu1
			Dnaja1
			Slc44a1
			Chmp5
			Rad23b
			Ubap2
			Epb41l4b
			Dcaf12
			Ubap1
			Kif24
			Vcp
			Stoml2
			Unc13b
			Clta
			Psip1
			Bnc2
			Rps6
			Mllt3
			Plpp3
			Tctex1d1
			Ak4
			Jak1
			Slc6a9
			Eps15
			Dock7
			Calr4
			Osbpl9
			Usp1
			Tm2d1
			Txndc12
			Btf3l4
			Hook1
			Plaa
			Pdpn
			Orc1
			Pramef12
			Cpt2
			Czib
			Magoh
			Ndc1
			Lrrc42
			Tmem59
			Ctps
			Ybx1
			Rragc
			Mycbp
			Ndufs5
			Macf1
			Mfsd2a
			Pithd1
			Srsf10
			Rnf220
			Kif2c
			Eif2b3
			Prdx1
			Akr1a1
			Nasp
			Pik3r3
			Nsun4
			Mknk1
			Cmpk1
			Ebna1bp2
			Mrto4
			Capzb
			Kif17
			Eif4g3
			Ptpn12
			Zcchc17
			Ptp4a2
			Ak2
			Rnf19b
			Phc2
			Eif3i
			Srrm1
			Sfpq
			Syf2
			Tmem50a
			Maco1
			AU040320
			Stmn1
			Psmb2
			Ago3
			Sh3bgrl3
			Nudc
			Slc9a1
			Map3k6
			Meaf6
			Cd164l2
			Wasf2
			Gnl2
			Cdca8
			Stx12
			Rpa2
			Eya3
			Mtf1
			Inpp5b
			Taf12
			Sf3a3
			Epb41
			Utp11
			Srsf4
			Fbxo42
			Psmc2
			Rpl22
			Rheb
			Nol9
			Abcf2
			Nub1
			Per3
			Ube4b
			Park7
			Errfi1
			Cdk5
			Abcb1b
			Pex14
			Lzic
			Orc5
			Dnajc2
			Pmpcb
			Lrrc47
			Tprgl
			Arhgef16
			Ssu72
			Rer1
			Ski
			Cdk11b
			Nadk
			Gnb1
			Ccnl2
			5730480H06Rik
			Adgra3
			Acox3
			Add1
			Rnf4
			Nelfa
			Rnf32
			Dnajb6
			Slc4a1ap
			Eif2b4
			Nrbp1
			Slc30a3
			Ociad1
			Dhx15
			Tbc1d1
			Anapc4
			Cenpa
			D5Ertd579e
			Rfc1
			Tbc1d14
			Ube2k
			Rhoh
			Gnpda2
			Uchl1
			Fip1l1
			Chic2
			Srd5a3
			Clock
			Paics
			Rest
			Polr2b
			Mtf2
			Glmn
			Brdt
			Klhl8
			Aff1
			Plac8
			Hnrnpdl
			Cds1
			Antxr2
			Tesc
			Nos1
			Eif2b1
			Tmed2
			Rchy1
			G3bp2
			Uso1
			Kntc1
			Slc15a4
			Rsrc2
			Zcchc8
			Stx2
			Nipsnap2
			Sfswap
			Psmd9
			Gm13103
			Mapkapk5
			Aldh2
			Brap
			Fam168a
			Vps29
			Arpc3
			Atp2a2
			Ift81
			Anapc5
			Rnf34
			Kdm2b
			Mrpl1
			Ankle2
			Golga3
			Ep400
			Prkab1
			Cit
			Rab35
			St7
			Mad1l1
			Tmem168
			Actb
			Usp30
			Rph3a
			Aimp2
			Eif2ak1
			Rpl6
			Ccz1
			Arpc1b
			Pdap1
			Zkscan14
			Phf14
			Ndufa4
			Cdk8
			Glcci1
			Polr1d
			Pan3
			Pomp
			Mtus2
			N4bp2l2
			C8b
			Hsph1
			Tex26
			Ing3
			Fam3c
			Auts2
			Bcl7b
			Wasl
			Cul1
			Ezh2
			Aass
			Mepce
			Mcm7
			Nobox
			Exoc4
			Calu
			Ahcyl2
			Gars
			Tmem209
			Cep41
			Igf2bp3
			Luc7l2
			Trim24
			Mtpn
			Mad2l1
			Mrps33
			Smarcad1
			Nfu1
			Pcyox1
			Figla
			Pradc1
			Zfp638
			Fbxl14
			Lrig1
			Kbtbd8
			Pole4
			Aplf
			Isy1
			Cnbp
			Tmf1
			Hmces
			Uba3
			Sec61a1
			Plxna1
			Itpr1
			Arl8b
			Mlf2
			Tmcc1
			Cops7a
			Bms1
			Rad52
			Magohb
			Ybx3
			Lrp6
			Atf7ip
			Wbp11
			Strap
			Plekha5
			Aebp2
			Ldhb
			Rad18
			Thumpd3
			Kras
			Mtmr14
			Cpne9
			C2cd5
			Emc3
			Itpr2
			Med21
			Sec13
			Ccdc91
			Ergic2
			Tmtc1
			Caprin2
			Cd9
			Pdcd5
			Uri1
			Pop4
			Zfp939
			Rpl28
			U2af2
			Herc2
			Psd3
			Zdhhc13
			Zfp108
			Tdrd12
			Rhpn2
			Snrpa1
			Tjp1
			Mphosph10
			Blm
			Furin
			Vps33b
			Ttc23
			Lrrc28
			Rab38
			Psmd8
			Pak4
			Psmc4
			Mrpl46
			Ccdc90b
			Sytl2
			Eed
			Zfand6
			Ddias
			Ndufc2
			Anapc15
			Arl6ip1
			Smg1
			Pik3c2a
			Ipo5
			Pde3b
			Kif22
			Mvp
			Kctd13
			Ino80e
			Fchsd2
			Aldoa
			Ppp4c
			Rab6a
			Mrpl48
			Sgf29
			Ppme1
			Pold3
			Eif3c
			Nsmce1
			Psma1
			Thap12
			Copb1
			Far1
			Arhgap17
			Pak1
			Rnf141
			Fus
			Kat8
			Bcl7c
			Rnf40
			Prr14
			Nucb1
			Rgs10
			Fgfr2
			Tacc2
			Plk1
			Ndufab1
			Ubfd1
			Mettl9
			Cdr2
			Mrpl17
			Uqcrc2
			Anks4b
			Zp2
			Thumpd1
			Zranb1
			Ctbp2
			Vps35l
[truncated: 2,250 more rows]
